# Supplementary material for: Whole-genome sequencing of Acinetobacter baumannii clinical isolates from a tertiary hospital in Terengganu, Malaysia (2011–2020), revealed the predominance of the Global Clone 2 lineage
Source: Microb Genom. 2025 Feb 5;11(2):001345. doi: 10.1099/mgen.0.001345 (PMC11798184; doi:10.1099/mgen.0.001345)
Supplement: Uncited Supplementary Material 2. [file mgen-11-01345-s002.xlsx]

## Sheet: Supplementary Title page
Supplementary Data_S1
Whole genome sequencing of Acinetobacter baumannii clinical isolates from a tertiary hospital in Terengganu, Malaysia (2011-2020) revealed the predominance of the Global Clone 2 lineage
Nurul Saidah Din1, Farahiyah Mohd. Rani1, Ahmed Ghazi Altraqqchi1, Salwani Ismail1, Nor Iza A. Rahman1, David W. Cleary2, Stuart C. Clarke1,3,4,5,6*, and Chew Chieng Yeo1*
1Centre for Research in Infectious Diseases and Biotechnology, Faculty of Medicine, Universiti Sultan Zainal Abidin, Kuala Terengganu, Malaysia
2Department of Microbes, Infection and Microbiomes, College of Medicine and Health, University of Birmingham, Birmingham, United Kingdom
3Faculty of Medicine and Institute for Life Sciences, University of Southampton, Southampton, United Kingdom
4NIHR Southampton Biomedical Research Centre, University Hospital Southampton Foundation NHS Trust, Southampton, United Kingdom
5Global Health Research Institute, University of Southampton, Southampton, United Kingdom
6Institute for Research, Development and Innovation, International Medical University, Kuala Lumpur, Malaysia
Corresponding authors:
Stuart C. Clarke; S.C.Clarke@soton.ac.uk
Chew Chieng Yeo; chewchieng@gmail.com

## Sheet: Background and STs
Background and STs of the 126 Terengganu A. baumannii clinical isolates
No.	YEAR	ISOLATE	SPECIMEN	OXFORD ST*	PASTEUR ST*	GLOBAL CLONE	RESISTANCE PROFILE
1	2011	AC1106	Pus	ST 1000	ST 638	N/A	MDR
2	2011	AC1108	ETT secretion	ST 195	ST 2	GC 2	MDR
3	2011	AC1119	ETT secretion	ST 207	ST 1	GC 1	MDR
4	2011	AC1123	ETT secretion	ST 195	ST 2	GC 2	MDR
5	2011	AC1138	ETT secretion	ST 195	ST 2	GC 2	MDR
6	2011	AC1140	ETT secretion	ST 938	ST 2	GC 2	MDR
7	2012	AC1201	Pus	ST 195	ST 2	GC 2	MDR
8	2012	AC1202	Urine	ST 195	ST 2	GC 2	MDR
9	2012	AC1204	Pus	ST 195	ST 2	GC 2	MDR
10	2012	AC1205	Pus	ST 195	ST 2	GC 2	MDR
11	2012	AC1206	Pus	ST 195	ST 2	GC 2	MDR
12	2012	AC1208	Blood	ST 195	ST 2	GC 2	MDR
13	2012	AC1213	ETT secretion	ST 195	ST 2	GC 2	MDR
14	2012	AC1217	Blood	ST 2006	ST 1230	N/A	NON-MDR
15	2012	AC1218	Blood	ST 195	ST 2	GC 2	MDR
16	2012	AC1220	Pus	ST 195	ST 2	GC 2	MDR
17	2012	AC1221	Blood	ST 195	ST 2	GC 2	MDR
18	2012	AC1222	Pus	ST 195	ST 2	GC 2	MDR
19	2012	AC1223	Blood	ST 195	ST 2	GC 2	MDR
20	2012	AC1224	Pus	ST 229	ST 25	GC 7	MDR
21	2015	AC1520	ETT secretion	ST 208	ST 2	GC 2	MDR
22	2015	AC1521	Blood	ST 208	ST 2	GC 2	MDR
23	2015	AC1522	Sputum	ST 195	ST 2	GC 2	MDR
24	2015	AC1532	Blood	ST 229	ST 25	GC 7	MDR
25	2015	AC1533	Sputum	ST 195	ST 2	GC 2	MDR
26	2015	AC1538	Sputum	ST 938	ST 2	GC 2	MDR
27	2015	AC1556	Pus	ST 2021	ST 504	N/A	NON-MDR
28	2015	AC1557	Pus	ST 208	ST 2	GC 2	MDR
29	2015	AC1560	Sputum	ST 2022	ST 77	N/A	NON-MDR
30	2015	AC1561	Pus	ST 1320	ST 265	N/A	NON-MDR
31	2015	AC15101	Cerebrospinal fluid	ST 208	ST 2	GC 2	MDR
32	2015	AC15139	Blood	ST 1201	ST 721	N/A	NON-MDR
33	2015	AC15163	Bronchoalveolar lavage	ST 938	ST 2	GC 2	MDR
34	2015	AC15190	Pus	ST 1418	ST 164	N/A	MDR
35	2016	AC1601	Sputum	UNKNOWN	ST 2	GC 2	MDR
36	2016	AC1602	ETT secretion	ST 938	ST 2	GC 2	MDR
37	2016	AC1607	Sputum	ST 1980	ST 1093	N/A	NON-MDR
38	2016	AC1612	ETT secretion	ST 207	ST 1	GC 1	MDR
39	2016	AC1613	Blood	ST 547	ST 2	GC 2	MDR
40	2016	AC1617	Blood	ST 942	ST 267	N/A	NON-MDR
41	2016	AC1619	Urine	ST 1209	ST 727	N/A	NON-MDR
42	2016	AC1623	Blood	ST 2090	ST 1147	N/A	MDR
43	2016	AC1633	Blood	ST 2089	ST 126	N/A	MDR
44	2016	AC1638	Eye	ST2024	ST 1102	N/A	NON-MDR
45	2016	AC1639	Urine	ST 234	ST 164	GC 11	NON-MDR
46	2017	AC1701	Pus	ST 514	ST 103	N/A	NON-MDR
47	2017	AC1702	Peritoneal fluid	ST 451	ST 2	GC 2	MDR
48	2017	AC1704	Blood	ST 208	ST 2	GC 2	MDR
49	2017	AC1705	Pus	ST 208	ST 2	GC 2	MDR
50	2017	AC1709	ETT secretion	ST 547	ST 2	GC 2	MDR
51	2017	AC1712	ETT secretion	ST 547	ST 2	GC 2	MDR
52	2017	AC1713	Blood	ST 3387	ST 1131	N/A	MDR
53	2017	AC1716	ETT secretion	ST 451	ST 2	GC 2	MDR
54	2017	AC1718	Blood	ST 208	ST 2	GC 2	MDR
55	2017	AC1729	Pus	ST 195	ST 2	GC 2	MDR
56	2017	AC1732	ETT secretion	ST 231	ST 1	GC 1	MDR
57	2017	AC1738	Blood	ST 2199	ST 1	GC 1	MDR
58	2017	AC1739	Blood	ST 547	ST 2	GC 2	MDR
59	2017	AC1750	Blood	ST 547	ST 2	GC 2	MDR
60	2017	AC1752	ETT secretion	ST 547	ST 2	GC 2	MDR
61	2017	AC1759	Sputum	ST 3388	ST 729	N/A	NON-MDR
62	2017	AC1763	Blood	ST 684	ST 2	GC 2	MDR
63	2017	AC1779	Cerebrospinal fluid	ST 1418	ST 164	GC 11	MDR
64	2017	AC1780	Blood	ST 195	ST 2	GC 2	MDR
65	2017	AC1794	Pus	ST 3389	ST 960	N/A	NON-MDR
66	2017	AC1795	Pus	ST 684	ST 2	GC 2	MDR
67	2018	AC1813	Urine	ST 195	ST 2	GC 2	MDR
68	2018	AC1828	ETT secretion	ST 195	ST 2	GC 2	MDR
69	2018	AC1829	ETT secretion	ST 195	ST 2	GC 2	MDR
70	2018	AC1830	ETT secretion	ST 195	ST 2	GC 2	MDR
71	2018	AC1831	ETT secretion	ST 195	ST 2	GC 2	MDR
72	2018	AC1836	ETT secretion	ST 195	ST 2	GC 2	MDR
73	2018	AC1839	Urine	ST 3348	ST 2575	N/A	MDR
74	2018	AC1845	Blood	ST 684	ST 2	GC 2	MDR
75	2018	AC1847	Blood	ST 1418	ST 164	N/A	MDR
76	2018	AC1859	Blood	ST 3390	ST 79	GC 5	MDR
77	2018	AC1866	Blood	ST 1418	ST 164	GC 11	MDR
78	2018	AC1873	Blood	ST 195	ST 2	GC 2	MDR
79	2018	AC1882	Eye	ST 195	ST 2	GC 2	MDR
80	2018	AC1883	ETT secretion	ST 753	ST 1620	N/A	NON-MDR
81	2018	AC1884	Sputum	ST 684	ST 2	GC 2	MDR
82	2018	AC1890	Cerebrospinal fluid	ST 547	ST 2	GC 2	MDR
83	2018	AC1891	ETT secretion	ST 1088	ST 338	N/A	NON-MDR
84	2018	AC1898	Eye	ST 195	ST 2	GC 2	MDR
85	2018	AC18102	Blood	ST 1980	ST 1093	N/A	NON-MDR
86	2018	AC18103	ETT secretion	ST 684	ST 2	GC 2	MDR
87	2018	AC18111	ETT secretion	ST 684	ST 2	GC 2	MDR
88	2019	AC1902	Sputum	ST 207	ST 1	GC 1	MDR
89	2019	AC1919	Pus	ST 684	ST 2	GC 2	MDR
90	2019	AC1930	Blood	ST 451	ST 2	GC 2	MDR
91	2019	AC1932	Blood	ST 1496	ST 1405	N/A	MDR
92	2019	AC1934	Eye	ST 3349	ST 2555	N/A	NON-MDR
93	2019	AC1940	ETT secretion	ST 684	ST 2	GC 2	MDR
94	2019	AC1950	Tissue	ST 684	ST 2	GC 2	MDR
95	2019	AC1956	Blood	ST 447	ST 10	GC 8	NON-MDR
96	2019	AC1957	Sputum	ST 195	ST 2	GC 2	MDR
97	2019	AC1989	ETT secretion	ST 208	ST 2	GC 2	MDR
98	2019	AC19106	Cerebrospinal fluid	ST 514	ST 103	N/A	NON-MDR
99	2019	AC19110	ETT secretion	ST 195	ST 2	GC 2	MDR
100	2019	AC19111	Blood	ST 1418	ST 164	GC 11	MDR
101	2019	AC19112	Blood	ST 2294	ST 164	GC 11	NON-MDR
102	2019	AC19113	Cerebrospinal fluid	ST 195	ST 2	GC 2	MDR
103	2019	AC19117	Cerebrospinal fluid	ST 195	ST 2	GC 2	MDR
104	2019	AC19128	Blood	ST 585	ST 10	GC 8	NON-MDR
105	2019	AC19135	Cerebrospinal fluid	ST 3391	ST 132	N/A	NON-MDR
106	2019	AC19142	Blood	ST 208	ST 2	GC 2	MDR
107	2019	AC19145	ETT secretion	ST 208	ST 2	GC 2	MDR
108	2020	AC2009	Blood	ST 3392	ST 139	N/A	NON-MDR
109	2020	AC2010	Blood	ST 2271	ST 1112	N/A	NON-MDR
110	2020	AC2013	Blood	ST 942	ST 267	N/A	MDR
111	2020	AC2014	Blood	ST 3393	ST 142	N/A	MDR
112	2020	AC2015	Blood	ST 195	ST 2	GC 2	MDR
113	2020	AC2018	Blood	ST 195	ST 2	GC 2	MDR
114	2020	AC2024	Blood	ST 208	ST 2	GC 2	MDR
115	2020	AC2025	Sputum	ST 585	ST 10	GC 8	NON-MDR
116	2020	AC2028	Urine	ST 2827	ST 2177	N/A	NON-MDR
117	2020	AC2029	Urine	ST 208	ST 2	GC 2	MDR
118	2020	AC2034	Blood	ST 208	ST 2	GC 2	MDR
119	2020	AC2035	Pus	ST 208	ST 2	GC 2	MDR
120	2020	AC2036	Sputum	ST 208	ST 2	GC 2	MDR
121	2020	AC2037	ETT secretion	ST 208	ST 2	GC 2	MDR
122	2020	AC2041	Pus	ST 884	ST 113	N/A	NON-MDR
123	2020	AC2043	Blood	ST 1000	ST 638	N/A	NON-MDR
124	2020	AC2044	Tissue	ST 195	ST 2	GC 2	MDR
125	2020	AC2045	Pus	ST 1324	ST 374	N/A	NON-MDR
126	2020	AC2046	Tissue	ST 208	ST 2	GC 2	MDR
* New STs assigned by PubMLST are indicated in red fonts

## Sheet: AST profile
The antimicrobial susceptibility testing (AST) results of the 126 Terengganu A. baumannii clinical isolates
NO.	ISOLATE	RESISTANCE PROFILE	β-lactam/β-lactamase inhibitor		Cephalosporins				Carbapenems			Aminoglycosides			Tetracyclines			Fluoroquinolones		Polymycin		Folate pathway inhibitors
			SAM	TZP	CAZ	FEP	CTX	CRO	DOR	IPM	MEM	CN	TOB	AK	DO	MH	TE	CIP	LEV	CT	PB	SXT
1	AC1106	MDR	ND	ND	R	R	R	ND	R	R	R	R	R	R	R	ND	R	R	R	S	S	ND
2	AC1108	MDR	R	R	R	R	R	R	R	R	R	R	I	I	R	I	R	R	R	S	S	I
3	AC1119	MDR	S	R	R	R	R	R	R	R	R	R	R	R	R	S	R	R	R	S	S	I
4	AC1123	MDR	R	R	R	R	R	R	R	R	R	R	R	R	R	I	R	R	R	S	S	R
5	AC1138	MDR	I	R	R	R	R	R	R	R	R	R	R	R	R	S	R	R	R	S	S	R
6	AC1140	MDR	R	R	R	R	R	R	R	R	R	R	R	R	R	S	R	R	R	S	S	S
7	AC1201	MDR	R	R	R	R	R	R	R	R	R	R	R	R	R	I	R	R	R	S	S	R
8	AC1202	MDR	R	R	R	R	R	R	R	R	R	R	R	R	R	S	R	R	R	S	S	R
9	AC1204	MDR	R	R	R	R	R	R	R	R	R	R	R	R	R	I	R	R	R	S	S	I
10	AC1205	MDR	R	R	R	R	R	R	R	R	R	R	R	R	R	I	R	R	R	S	S	R
11	AC1206	MDR	R	R	R	R	R	R	R	R	R	R	R	R	R	I	R	R	R	S	S	I
12	AC1208	MDR	R	R	R	R	R	R	R	R	R	R	R	R	R	I	R	R	R	S	S	S
13	AC1213	MDR	R	R	R	R	R	R	R	R	R	R	R	R	R	I	R	R	R	S	S	R
14	AC1217	NON-MDR	S	S	S	S	I	I	S	S	S	S	S	S	R	S	R	S	S	S	S	R
15	AC1218	MDR	R	R	R	R	R	R	R	R	R	R	R	R	R	I	R	R	R	S	S	R
16	AC1220	MDR	ND	ND	R	R	R	ND	R	R	R	R	R	R	R	ND	R	R	R	S	S	ND
17	AC1221	MDR	R	R	R	R	R	R	R	R	R	R	R	R	R	I	R	R	R	S	S	R
18	AC1222	MDR	R	R	R	R	R	R	R	R	R	R	R	R	R	I	R	R	R	S	S	R
19	AC1223	MDR	R	R	R	R	R	R	R	R	R	R	R	R	R	I	R	R	R	S	S	R
20	AC1224	MDR	I	R	R	R	R	R	R	R	R	S	S	S	S	S	S	S	S	S	S	S
21	AC1520	MDR	R	R	R	R	R	R	R	R	R	R	R	R	R	I	R	R	S	S	S	I
22	AC1521	MDR	I	R	R	R	R	R	R	R	R	R	R	R	R	I	R	R	R	S	S	S
23	AC1522	MDR	I	S	R	R	R	R	R	R	R	R	R	R	R	I	R	R	R	S	S	R
24	AC1532	MDR	R	R	R	R	R	R	S	S	S	S	R	S	R	S	S	S	I	S	S	S
25	AC1533	MDR	R	R	R	R	R	R	R	R	R	R	R	R	R	I	R	R	R	S	S	R
26	AC1538	MDR	R	R	R	R	R	R	R	R	R	R	R	R	R	S	R	R	R	S	S	S
27	AC1556	NON-MDR	S	S	S	S	I	I	S	S	S	S	S	S	S	S	S	S	S	S	S	S
28	AC1557	MDR	R	R	R	R	R	R	R	R	R	R	S	R	R	S	R	R	R	S	S	R
29	AC1560	NON-MDR	S	S	S	S	I	I	S	S	S	S	S	S	S	S	S	S	S	S	S	S
30	AC1561	NON-MDR	S	S	S	S	I	I	S	S	S	S	S	S	S	S	S	S	S	S	S	S
31	AC15101	MDR	R	I	R	R	R	R	R	R	R	R	R	R	R	S	R	R	S	S	S	R
32	AC15139	NON-MDR	S	R	S	S	I	I	S	S	S	S	S	S	S	S	S	S	S	S	S	R
33	AC15163	MDR	R	R	R	R	R	R	R	R	R	R	R	R	R	S	R	R	R	S	S	R
34	AC15190	MDR	I	R	R	R	R	R	R	R	R	R	R	R	S	S	R	R	S	S	S	S
35	AC1601	MDR	R	R	R	R	R	R	R	R	R	R	R	R	R	I	R	R	R	S	S	R
36	AC1602	MDR	R	R	R	R	R	R	R	R	R	R	R	R	R	I	R	R	R	S	S	R
37	AC1607	NON-MDR	S	S	S	S	S	I	S	S	S	S	S	S	S	S	S	S	S	S	S	S
38	AC1612	MDR	R	R	R	R	R	R	R	R	R	I	S	S	S	S	S	R	I	S	S	S
39	AC1613	MDR	R	R	R	R	R	R	R	R	R	R	R	R	R	I	R	R	R	S	S	I
40	AC1617	NON-MDR	S	S	I	S	I	I	S	S	S	S	S	S	S	S	S	S	S	S	S	S
41	AC1619	NON-MDR	S	S	S	S	I	I	S	S	S	S	S	S	S	S	S	S	S	S	S	S
42	AC1623	MDR	S	S	I	R	I	I	S	S	S	R	I	I	R	S	R	R	R	S	S	R
43	AC1633	MDR	R	R	R	R	R	R	R	R	R	I	S	S	S	S	R	R	S	S	S	R
44	AC1638	NON-MDR	S	S	I	S	R	I	S	S	S	S	S	S	S	S	S	S	S	S	S	S
45	AC1639	NON-MDR	S	S	I	I	R	I	S	S	S	S	S	S	S	S	S	S	S	S	S	S
46	AC1701	NON-MDR	S	S	S	S	I	I	S	S	S	S	S	S	S	S	S	S	S	S	S	S
47	AC1702	MDR	R	R	R	R	R	R	R	R	R	R	R	R	R	S	R	R	R	S	S	I
48	AC1704	MDR	R	R	R	R	R	R	R	R	R	R	R	R	R	I	R	R	R	S	S	R
49	AC1705	MDR	R	R	R	R	R	R	R	R	R	R	R	R	R	I	R	R	R	S	S	R
50	AC1709	MDR	R	R	R	R	R	R	R	R	R	R	R	R	R	I	R	R	R	S	S	R
51	AC1712	MDR	R	R	R	R	R	R	R	R	R	R	R	R	R	I	R	R	R	S	S	I
52	AC1713	MDR	S	S	I	S	R	R	S	S	I	S	S	S	S	S	R	S	S	S	S	R
53	AC1716	MDR	R	R	R	R	R	R	R	R	R	R	R	R	R	I	R	R	I	S	S	S
54	AC1718	MDR	R	R	R	R	R	R	R	R	R	R	R	R	R	I	R	R	R	S	S	R
55	AC1729	MDR	R	R	R	R	R	R	R	R	R	R	R	R	R	I	R	R	R	S	S	R
56	AC1732	MDR	R	R	I	R	R	R	R	R	R	S	S	S	S	S	S	S	S	S	S	S
57	AC1738	MDR	R	R	R	R	R	R	R	R	R	R	R	R	S	S	I	R	R	S	S	S
58	AC1739	MDR	R	R	R	R	R	R	R	R	R	R	R	R	R	I	R	R	R	S	S	R
59	AC1750	MDR	R	R	R	R	R	R	R	R	R	R	R	R	R	I	R	R	R	S	S	R
60	AC1752	MDR	R	R	R	R	R	R	R	R	R	R	R	R	R	I	R	R	R	S	S	R
61	AC1759	NON-MDR	S	S	S	S	I	I	S	S	S	S	S	S	S	S	S	S	S	S	S	I
62	AC1763	MDR	R	R	R	R	R	R	R	R	R	R	R	R	R	I	R	R	R	S	S	R
63	AC1779	MDR	S	R	R	R	R	R	R	R	R	R	R	R	R	S	R	R	R	S	S	S
64	AC1780	MDR	R	R	R	R	R	R	R	R	R	R	R	R	R	S	R	R	R	S	S	R
65	AC1794	NON-MDR	S	S	S	S	I	I	S	S	S	S	S	S	S	S	S	S	S	S	S	S
66	AC1795	MDR	R	R	R	R	R	R	R	R	R	R	R	R	R	I	R	R	R	S	S	R
67	AC1813	MDR	R	R	R	R	R	R	R	R	R	R	R	R	S	S	I	R	R	S	S	R
68	AC1828	MDR	R	R	R	R	R	R	R	R	R	R	R	R	S	S	I	R	R	S	S	R
69	AC1829	MDR	R	R	R	R	R	R	R	R	R	R	R	R	S	S	I	R	R	S	S	R
70	AC1830	MDR	R	R	R	R	R	R	R	R	R	R	R	R	S	S	I	R	R	S	S	R
71	AC1831	MDR	R	R	R	R	R	R	R	R	R	R	R	R	S	S	I	R	R	S	S	R
72	AC1836	MDR	R	R	R	R	R	R	R	R	R	R	R	R	S	S	I	R	R	S	S	R
73	AC1839	MDR	R	R	R	R	R	R	R	R	R	R	R	R	S	S	R	S	S	S	S	R
74	AC1845	MDR	R	R	R	R	R	R	R	R	R	R	R	R	R	I	R	R	R	S	S	R
75	AC1847	MDR	R	R	R	R	R	R	R	R	R	R	R	R	S	S	S	R	R	S	S	S
76	AC1859	MDR	R	R	R	R	R	R	R	R	R	R	R	R	S	S	R	R	R	S	S	R
77	AC1866	MDR	I	R	R	R	R	R	R	R	R	R	R	R	S	S	S	R	R	S	S	I
78	AC1873	MDR	I	R	R	R	R	R	R	R	R	R	R	R	S	S	I	R	R	S	S	R
79	AC1882	MDR	R	R	R	R	R	R	R	R	R	R	R	R	S	S	R	R	R	S	S	R
80	AC1883	NON-MDR	S	I	S	I	I	I	S	S	S	S	S	S	S	S	S	S	S	S	S	R
81	AC1884	MDR	R	R	R	R	R	R	R	R	R	I	S	S	R	I	R	R	R	S	S	R
82	AC1890	MDR	R	R	R	R	R	R	R	R	R	R	R	R	R	I	R	R	R	S	S	I
83	AC1891	NON-MDR	S	I	S	S	I	I	S	S	S	S	S	S	S	S	I	S	S	S	S	I
84	AC1898	MDR	I	R	R	R	R	R	R	R	R	R	R	R	S	S	R	R	R	S	S	R
85	AC18102	NON-MDR	S	S	S	S	I	I	S	S	S	S	S	S	S	S	S	S	S	S	S	S
86	AC18103	MDR	R	R	R	R	R	R	R	R	R	R	R	R	R	I	R	R	R	S	S	R
87	AC18111	MDR	R	R	R	R	R	R	R	R	R	R	R	R	R	I	R	R	R	S	S	R
88	AC1902	MDR	R	R	R	R	R	R	R	R	R	S	S	S	S	S	R	R	R	S	S	S
89	AC1919	MDR	R	R	R	R	R	R	R	R	R	R	R	R	R	I	R	R	R	S	S	S
90	AC1930	MDR	R	R	R	R	R	R	R	R	R	R	R	R	R	S	R	R	R	S	S	S
91	AC1932	MDR	S	I	R	R	R	R	R	R	R	S	S	S	S	S	S	S	S	S	S	R
92	AC1934	NON-MDR	S	S	S	S	S	S	S	S	S	S	S	S	S	S	S	S	S	S	S	S
93	AC1940	MDR	R	R	R	R	R	R	R	R	R	R	R	R	R	S	R	R	R	S	S	R
94	AC1950	MDR	R	R	R	R	R	R	R	R	R	R	R	R	I	S	R	R	R	S	S	R
95	AC1956	NON-MDR	S	S	S	S	I	I	S	S	S	S	S	S	S	S	S	R	R	S	S	S
96	AC1957	MDR	R	R	R	R	R	R	R	R	R	R	R	R	S	S	I	R	R	S	S	R
97	AC1989	MDR	R	R	R	R	R	R	R	R	R	S	S	S	R	S	R	R	R	S	S	R
98	AC19106	NON-MDR	I	R	S	I	I	I	R	R	R	S	S	S	S	S	S	S	S	S	S	S
99	AC19110	MDR	R	R	R	R	R	R	R	R	R	R	R	R	S	S	I	R	R	S	S	R
100	AC19111	MDR	I	R	R	R	R	R	R	R	R	R	R	R	S	S	R	R	R	S	S	S
101	AC19112	NON-MDR	S	I	S	S	I	I	S	S	S	S	S	S	S	S	S	S	S	S	S	S
102	AC19113	MDR	R	R	R	R	R	R	R	R	R	R	R	R	S	S	S	R	R	S	S	R
103	AC19117	MDR	R	R	R	R	R	R	R	R	R	R	R	R	S	S	S	R	R	S	S	R
104	AC19128	NON-MDR	S	S	S	S	I	I	R	S	R	S	S	S	S	S	S	S	S	S	S	S
105	AC19135	NON-MDR	S	S	S	S	I	I	R	S	S	S	S	S	S	S	S	S	S	S	S	S
106	AC19142	MDR	R	R	R	R	R	R	R	R	R	R	R	R	R	I	R	R	R	S	S	S
107	AC19145	MDR	R	R	R	R	R	R	R	R	R	S	S	S	R	I	R	R	R	S	S	R
108	AC2009	NON-MDR	S	S	S	S	I	I	S	S	S	S	S	S	S	S	S	S	S	S	S	S
109	AC2010	NON-MDR	S	S	S	S	I	I	S	S	S	S	S	S	S	S	S	S	S	S	S	S
110	AC2013	MDR	S	I	R	R	R	R	R	R	R	R	R	I	S	S	S	S	S	S	S	R
111	AC2014	MDR	S	I	R	R	R	R	R	R	R	R	I	S	S	S	S	S	S	S	S	R
112	AC2015	MDR	R	R	R	R	R	R	R	R	R	R	R	R	S	I	R	R	R	S	S	R
113	AC2018	MDR	R	R	R	R	R	R	R	R	R	R	R	R	S	S	R	R	R	S	S	R
114	AC2024	MDR	R	R	R	R	R	R	R	R	R	S	S	I	R	I	R	R	R	S	S	R
115	AC2025	NON-MDR	S	S	I	S	I	I	S	S	S	S	S	I	S	S	S	S	S	S	S	S
116	AC2028	NON-MDR	S	S	S	S	I	I	S	S	S	S	S	S	S	S	S	S	S	S	S	S
117	AC2029	MDR	R	R	R	R	R	R	R	R	R	S	S	I	R	I	R	R	R	S	S	R
118	AC2034	MDR	R	R	R	R	R	R	R	R	R	S	S	I	R	I	R	R	R	S	S	R
119	AC2035	MDR	R	R	R	R	R	R	R	R	R	R	R	R	R	I	R	R	R	S	S	R
120	AC2036	MDR	R	R	R	R	R	R	R	R	R	R	R	R	R	I	R	R	R	S	S	R
121	AC2037	MDR	R	R	R	R	R	R	R	R	R	I	I	I	R	I	R	R	R	S	S	R
122	AC2041	NON-MDR	S	S	S	S	I	I	S	S	S	S	S	S	S	S	S	S	S	S	S	S
123	AC2043	NON-MDR	S	S	S	S	I	I	S	S	S	S	S	I	S	S	R	S	S	S	S	S
124	AC2044	MDR	R	R	R	R	R	R	R	R	R	R	R	R	S	S	R	R	R	S	S	R
125	AC2045	NON-MDR	S	S	I	S	I	I	S	S	S	S	S	S	I	S	R	S	S	S	S	S
126	AC2046	MDR	R	R	R	R	R	R	R	R	R	S	S	S	R	I	R	R	R	S	S	R

## Sheet: AMR profile
The antimicrobial resistance (AMR) genes identified in the 126 Terengganu A. baumannii clinical isolates
NO.	ISOLATE	RESISTANCE PROFILE	Beta-lactam						Aminoglycoside									Tetracycline			Sulphonamide		Fluoroquinolone		Others
			CLASS A	CLASS B	CLASS C	CLASS D (OXA-23-LIKE)	CLASS D (OXA-51-LIKE)	CLASS D (OXA-58-LIKE)	AAC(3)-lld	APH(3')-la	APH(3")-lb	APH(6)-ld	aac(3')-Ia	ANT(3")-llc	APH(3')-Vla	aadA	armA	tet(A)	tet(B)	tet(39)	sul1	sul2	gyrA	parC	catA1	qacE	floR
1	AC1106	MDR			blaADC-25 ADC-203		blaOXA-70							ANT(3")-llc						tet(39)				parC V104I, D105E
2	AC1108	MDR	blaTEM-1D		blaADC-25 ADC-73	blaOXA-23	blaOXA-66			APH(3')-la				ANT(3")-llc			armA						gyrA S81L	parC S84L, V104I, D105E
3	AC1119	MDR			ADC-10 blaADC-25	blaOXA-23	blaOXA-69			APH(3')-la			aac(3')-Ia	ANT(3")-llc		aadA		tet(A)			sul1		gyrA S81L	parC S84L, V104I, D105E	catA1	qacE
4	AC1123	MDR	blaTEM-1D		blaADC-25 ADC-73	blaOXA-23	blaOXA-66				APH(3")-lb	APH(6)-ld		ANT(3")-llc			armA		tet(B)			sul2	gyrA S81L	parC S84L, V104I, D105E
5	AC1138	MDR	blaTEM-1D		blaADC-25 ADC-73	blaOXA-23	blaOXA-66			APH(3')-la	APH(3")-lb	APH(6)-ld		ANT(3")-llc			armA		tet(B)			sul2	gyrA S81L	parC S84L, V104I, D105E
6	AC1140	MDR	blaTEM-1D		blaADC-25 ADC-73	blaOXA-23	blaOXA-66				APH(3")-lb	APH(6)-ld		ANT(3")-llc	APH(3')-Vla		armA		tet(B)				gyrA S81L	parC S84L, V104I, D105E
7	AC1201	MDR	blaTEM-1D		blaADC-25 ADC-73	blaOXA-23	blaOXA-66				APH(3")-lb	APH(6)-ld		ANT(3")-llc			armA		tet(B)			sul2	gyrA S81L	parC S84L, V104I, D105E
8	AC1202	MDR	blaTEM-1D		blaADC-25 ADC-73	blaOXA-23	blaOXA-66			APH(3')-la	APH(3")-lb	APH(6)-ld		ANT(3")-llc			armA		tet(B)			sul2	gyrA S81L	parC S84L, V104I, D105E
9	AC1204	MDR	blaTEM-1D		blaADC-25 ADC-73	blaOXA-23	blaOXA-66				APH(3")-lb	APH(6)-ld		ANT(3")-llc			armA		tet(B)				gyrA S81L	parC S84L, V104I, D105E
10	AC1205	MDR	blaTEM-1D		blaADC-25 ADC-73	blaOXA-23	blaOXA-66				APH(3")-lb	APH(6)-ld		ANT(3")-llc			armA		tet(B)			sul2	gyrA S81L	parC S84L, V104I, D105E
11	AC1206	MDR	blaTEM-1D		blaADC-25 ADC-73	blaOXA-23	blaOXA-66				APH(3")-lb	APH(6)-ld		ANT(3")-llc			armA		tet(B)				gyrA S81L	parC S84L, V104I, D105E
12	AC1208	MDR	blaTEM-1D		blaADC-25 ADC-73	blaOXA-23	blaOXA-66			APH(3')-la	APH(3")-lb	APH(6)-ld		ANT(3")-llc			armA		tet(B)				gyrA S81L	parC S84L, V104I, D105E
13	AC1213	MDR	blaTEM-1D		blaADC-25 ADC-73	blaOXA-23	blaOXA-66				APH(3")-lb	APH(6)-ld		ANT(3")-llc			armA		tet(B)			sul2	gyrA S81L	parC S84L, V104I, D105E
14	AC1217	NON-MDR			blaADC-25 ADC-158		blaOXA-343							ANT(3")-llc					tet(B)			sul2		parC V104I, D105E
15	AC1218	MDR	blaTEM-1D		blaADC-25 ADC-73	blaOXA-23	blaOXA-66				APH(3")-lb	APH(6)-ld		ANT(3")-llc			armA		tet(B)			sul2	gyrA S81L	parC S84L, V104I, D105E
16	AC1220	MDR	blaTEM-1D		blaADC-25 ADC-73	blaOXA-23	blaOXA-66			APH(3')-la	APH(3")-lb	APH(6)-ld	aac(3')-Ia	ANT(3")-llc			armA		tet(B)			sul2	gyrA S81L	parC S84L, V104I, D105E
17	AC1221	MDR	blaTEM-1D		blaADC-25 ADC-73	blaOXA-23	blaOXA-66			APH(3')-la	APH(3")-lb	APH(6)-ld		ANT(3")-llc			armA		tet(B)			sul2	gyrA S81L	parC S84L, V104I, D105E
18	AC1222	MDR	blaTEM-1D		blaADC-25 ADC-73	blaOXA-23	blaOXA-66			APH(3')-la	APH(3")-lb	APH(6)-ld		ANT(3")-llc			armA		tet(B)			sul2	gyrA S81L	parC S84L, V104I, D105E
19	AC1223	MDR	blaTEM-1D		blaADC-25 ADC-73	blaOXA-23	blaOXA-66				APH(3")-lb	APH(6)-ld		ANT(3")-llc			armA		tet(B)			sul2	gyrA S81L	parC S84L, V104I, D105E
20	AC1224	MDR			blaADC-25 ADC-95	blaOXA-23	blaOXA-64							ANT(3")-llc										parC V104I, D105E			floR
21	AC1520	MDR			blaADC-25 ADC-73	blaOXA-23	blaOXA-66			APH(3')-la	APH(3")-lb	APH(6)-ld		ANT(3")-llc			armA		tet(B)				gyrA S81L	parC S84L, V104I, D105E
22	AC1521	MDR			blaADC-25 ADC-73	blaOXA-23	blaOXA-66			APH(3')-la	APH(3")-lb	APH(6)-ld		ANT(3")-llc			armA		tet(B)				gyrA S81L	parC S84L, V104I, D105E
23	AC1522	MDR	blaTEM-1D		blaADC-25 ADC-73	blaOXA-23	blaOXA-66				APH(3")-lb	APH(6)-ld		ANT(3")-llc			armA		tet(B)				gyrA S81L	parC S84L, V104I, D105E
24	AC1532	MDR			blaADC-25 ADC-95	blaOXA-23	blaOXA-64							ANT(3")-llc										parC V104I, D105E			floR
25	AC1533	MDR	blaTEM-1D		blaADC-25 ADC-73	blaOXA-23	blaOXA-66				APH(3")-lb	APH(6)-ld		ANT(3")-llc			armA		tet(B)			sul2	gyrA S81L	parC S84L, V104I, D105E
26	AC1538	MDR	blaTEM-1D		blaADC-25 ADC-73	blaOXA-23	blaOXA-66				APH(3")-lb	APH(6)-ld		ANT(3")-llc			armA		tet(B)				gyrA S81L	parC S84L, V104I, D105E
27	AC1556	NON-MDR			blaADC-25 ADC-254		blaOXA-429 OXA-716							ANT(3")-llc										parC V104I, D105E
28	AC1557	MDR			blaADC-25 ADC-73	blaOXA-23	blaOXA-66			APH(3')-la	APH(3")-lb	APH(6)-ld		ANT(3")-llc			armA		tet(B)				gyrA S81L	parC S84L, V104I, D105E
29	AC1560	NON-MDR			blaADC-25 ADC-95		blaOXA-259							ANT(3")-llc										parC V104I, D105E
30	AC1561	NON-MDR			blaADC-25 ADC-80		blaOXA-91							ANT(3")-llc										parC V104I, D105E
31	AC15101	MDR			blaADC-25 ADC-73	blaOXA-23	blaOXA-66			APH(3')-la	APH(3")-lb	APH(6)-ld		ANT(3")-llc			armA		tet(B)				gyrA S81L	parC S84L, V104I, D105E
32	AC15139	NON-MDR			blaADC-25 ADC-154		blaOXA-132							ANT(3")-llc								sul2		parC V104I, D105E
33	AC15163	MDR	blaTEM-1D		blaADC-25 ADC-73	blaOXA-23	blaOXA-66				APH(3")-lb	APH(6)-ld		ANT(3")-llc			armA		tet(B)			sul2	gyrA S81L	parC S84L, V104I, D105E
34	AC15190	MDR	blaCARB-5 blaCARB-16 blaCARB-49		ADC-10 blaADC-25	blaOXA-23	blaOXA-91							ANT(3")-llc			armA			tet(39)			gyrA S81L	parC S84L, V104I, D105E
35	AC1601	MDR	blaTEM-1D		blaADC-25 ADC-73	blaOXA-23	blaOXA-66			APH(3')-la	APH(3")-lb	APH(6)-ld		ANT(3")-llc			armA		tet(B)			sul2	gyrA S81L	parC S84L, V104I, D105E
36	AC1602	MDR	blaTEM-1D		blaADC-25 ADC-73	blaOXA-23	blaOXA-66				APH(3")-lb	APH(6)-ld		ANT(3")-llc			armA		tet(B)			sul2	gyrA S81L	parC S84L, V104I, D105E
37	AC1607	NON-MDR			blaADC-25 ADC-122		blaOXA-429 OXA-735							ANT(3")-llc										parC V104I, D105E
38	AC1612	MDR				blaOXA-23	blaOXA-69							ANT(3")-llc									gyrA S81L	parC S84L, V104I, D105E
39	AC1613	MDR	blaTEM-1D		blaADC-25 ADC-73	blaOXA-23	blaOXA-66			APH(3')-la	APH(3")-lb	APH(6)-ld		ANT(3")-llc			armA		tet(B)				gyrA S81L	parC S84L, V104I, D105E
40	AC1617	NON-MDR			blaADC-25 ADC-158		blaOXA-180							ANT(3")-llc										parC V104I, D105E
41	AC1619	NON-MDR			blaADC-25 ADC-123		blaOXA-65 blaOXA-88 blaOXA-343							ANT(3")-llc										parC V104I, D105E
42	AC1623	MDR			blaADC-25 ADC-158		blaOXA-179							ANT(3")-llc					tet(B)	tet(39)		sul2	gyrA S81L	parC S84L, V104I, D105E
43	AC1633	MDR		blaNDM-1 BRP(MBL)	blaADC-25 ADC-241		blaOXA-116	blaOXA-58	AAC(3)-lld		APH(3")-lb	APH(6)-ld		ANT(3")-llc						tet(39)		sul2	gyrA S81L	parC V104I, D105E
44	AC1638	NON-MDR			blaADC-25 ADC-238		blaOXA-510							ANT(3")-llc										parC V104I, D105E
45	AC1639	NON-MDR			blaADC-25 ADC-52		blaOXA-117							ANT(3")-llc										parC V104I, D105E
46	AC1701	NON-MDR			blaADC-25 ADC-203		blaOXA-70							ANT(3")-llc										parC V104I, D105E
47	AC1702	MDR	blaTEM-1D		blaADC-25 ADC-73	blaOXA-23	blaOXA-66				APH(3")-lb	APH(6)-ld		ANT(3")-llc			armA		tet(B)				gyrA S81L	parC S84L, V104I, D105E
48	AC1704	MDR	blaTEM-1D		blaADC-25 ADC-73	blaOXA-23	blaOXA-66			APH(3')-la	APH(3")-lb	APH(6)-ld		ANT(3")-llc			armA		tet(B)				gyrA S81L	parC S84L, V104I, D105E
49	AC1705	MDR	blaTEM-1D		blaADC-25 ADC-73	blaOXA-23	blaOXA-66			APH(3')-la	APH(3")-lb	APH(6)-ld		ANT(3")-llc			armA		tet(B)			sul2	gyrA S81L	parC S84L, V104I, D105E
50	AC1709	MDR	blaTEM-1D		blaADC-25 ADC-73	blaOXA-23	blaOXA-66			APH(3')-la	APH(3")-lb	APH(6)-ld		ANT(3")-llc			armA		tet(B)				gyrA S81L	parC S84L, V104I, D105E
51	AC1712	MDR	blaTEM-1D		blaADC-25 ADC-73	blaOXA-23	blaOXA-66			APH(3')-la	APH(3")-lb	APH(6)-ld		ANT(3")-llc			armA		tet(B)				gyrA S81L	parC S84L, V104I, D105E
52	AC1713	MDR			blaADC-25 ADC-52		blaOXA-91							ANT(3")-llc						tet(39)		sul2		parC V104I, D105E
53	AC1716	MDR	blaTEM-1D		blaADC-25 ADC-73	blaOXA-23	blaOXA-66			APH(3')-la	APH(3")-lb	APH(6)-ld		ANT(3")-llc			armA		tet(B)				gyrA S81L	parC S84L, V104I, D105E
54	AC1718	MDR	blaTEM-1D		blaADC-25 ADC-73	blaOXA-23	blaOXA-66			APH(3')-la	APH(3")-lb	APH(6)-ld		ANT(3")-llc			armA		tet(B)			sul2	gyrA S81L	parC S84L, V104I, D105E
55	AC1729	MDR	blaTEM-1D		blaADC-25 ADC-73	blaOXA-23	blaOXA-66			APH(3')-la	APH(3")-lb	APH(6)-ld		ANT(3")-llc			armA		tet(B)			sul2	gyrA S81L	parC S84L, V104I, D105E
56	AC1732	MDR			ADC-11 blaADC-25	blaOXA-23	blaOXA-69							ANT(3")-llc										parC V104I, D105E
57	AC1738	MDR				blaOXA-23	blaOXA-69							ANT(3")-llc			armA						gyrA S81L	parC S84L, V104I, D105E
58	AC1739	MDR	blaTEM-1D		blaADC-25 ADC-73	blaOXA-23	blaOXA-66			APH(3')-la	APH(3")-lb	APH(6)-ld		ANT(3")-llc			armA		tet(B)				gyrA S81L	parC S84L, V104I, D105E
59	AC1750	MDR	blaTEM-1D		blaADC-25 ADC-73	blaOXA-23	blaOXA-66			APH(3')-la	APH(3")-lb	APH(6)-ld		ANT(3")-llc			armA		tet(B)				gyrA S81L	parC S84L, V104I, D105E
60	AC1752	MDR	blaTEM-1D		blaADC-25 ADC-73	blaOXA-23	blaOXA-66			APH(3')-la	APH(3")-lb	APH(6)-ld		ANT(3")-llc			armA		tet(B)				gyrA S81L	parC S84L, V104I, D105E
61	AC1759	NON-MDR			blaADC-25		blaOXA-556							ANT(3")-llc										parC V104I, D105E
62	AC1763	MDR	blaTEM-1D		blaADC-25 ADC-73	blaOXA-23	blaOXA-66				APH(3")-lb	APH(6)-ld		ANT(3")-llc			armA		tet(B)			sul2	gyrA S81L	parC S84L, V104I, D105E
63	AC1779	MDR	blaCARB-5 blaCARB-16 blaCARB-49			blaOXA-23	blaOXA-91							ANT(3")-llc			armA			tet(39)			gyrA S81L	parC S84L, V104I, D105E
64	AC1780	MDR			blaADC-25 ADC-73	blaOXA-23	blaOXA-66				APH(3")-lb	APH(6)-ld		ANT(3")-llc			armA					sul2	gyrA S81L	parC S84L, V104I, D105E
65	AC1794	NON-MDR			blaADC-25 ADC-247		blaOXA-106							ANT(3")-llc										parC V104I, D105E
66	AC1795	MDR	blaTEM-1D		blaADC-25 ADC-73	blaOXA-23	blaOXA-66				APH(3")-lb	APH(6)-ld		ANT(3")-llc			armA		tet(B)			sul2	gyrA S81L	parC S84L, V104I, D105E
67	AC1813	MDR			blaADC-25 ADC-73	blaOXA-23	blaOXA-66				APH(3")-lb	APH(6)-ld		ANT(3")-llc			armA					sul2	gyrA S81L	parC S84L, V104I, D105E
68	AC1828	MDR			blaADC-25 ADC-73	blaOXA-23	blaOXA-66				APH(3")-lb	APH(6)-ld		ANT(3")-llc			armA					sul2	gyrA S81L	parC S84L, V104I, D105E
69	AC1829	MDR			blaADC-25 ADC-73	blaOXA-23	blaOXA-66				APH(3")-lb	APH(6)-ld		ANT(3")-llc			armA					sul2	gyrA S81L	parC S84L, V104I, D105E
70	AC1830	MDR			blaADC-25 ADC-73	blaOXA-23	blaOXA-66				APH(3")-lb	APH(6)-ld		ANT(3")-llc			armA					sul2	gyrA S81L	parC S84L, V104I, D105E
71	AC1831	MDR			blaADC-25 ADC-73	blaOXA-23	blaOXA-66				APH(3")-lb	APH(6)-ld		ANT(3")-llc			armA					sul2	gyrA S81L	parC S84L, V104I, D105E
72	AC1836	MDR			blaADC-25 ADC-73	blaOXA-23	blaOXA-66				APH(3")-lb	APH(6)-ld		ANT(3")-llc			armA					sul2	gyrA S81L	parC S84L, V104I, D105E
73	AC1839	MDR		blaNDM-1	blaADC-25 ADC-244		blaOXA-65 blaOXA-88 blaOXA-343	blaOXA-58	AAC(3)-lld		APH(3")-lb	APH(6)-ld		ANT(3")-llc						tet(39)		sul2		parC V104I, D105E
74	AC1845	MDR	blaTEM-1D		blaADC-25 ADC-73	blaOXA-23	blaOXA-66				APH(3")-lb	APH(6)-ld		ANT(3")-llc			armA		tet(B)			sul2	gyrA S81L	parC S84L, V104I, D105E
75	AC1847	MDR	blaCARB-5 blaCARB-16 blaCARB-49			blaOXA-23	blaOXA-91							ANT(3")-llc			armA						gyrA S81L	parC S84L, V104I, D105E
76	AC1859	MDR			ADC-5 blaADC-25	blaOXA-23	blaOXA-65							ANT(3")-llc										parC V104I, D105E
77	AC1866	MDR	blaCARB-5 blaCARB-16 blaCARB-49			blaOXA-23	blaOXA-91							ANT(3")-llc			armA						gyrA S81L	parC S84L, V104I, D105E
78	AC1873	MDR			blaADC-25 ADC-73	blaOXA-23	blaOXA-66				APH(3")-lb	APH(6)-ld		ANT(3")-llc			armA					sul2	gyrA S81L	parC S84L, V104I, D105E
79	AC1882	MDR			blaADC-25 ADC-73	blaOXA-23	blaOXA-66				APH(3")-lb	APH(6)-ld		ANT(3")-llc			armA					sul2	gyrA S81L	parC S84L, V104I, D105E
80	AC1883	NON-MDR			blaADC-25 ADC-106		blaOXA-71 blaOXA-314 OXA-338 blaOXA-558							ANT(3")-llc										parC V104I, D105E
81	AC1884	MDR	blaTEM-1D		blaADC-25 ADC-73	blaOXA-23	blaOXA-66				APH(3")-lb	APH(6)-ld		ANT(3")-llc					tet(B)			sul2	gyrA S81L	parC S84L, V104I, D105E
82	AC1890	MDR	blaTEM-1D		blaADC-25 ADC-73	blaOXA-23	blaOXA-66			APH(3')-la	APH(3")-lb	APH(6)-ld		ANT(3")-llc			armA		tet(B)				gyrA S81L	parC S84L, V104I, D105E
83	AC1891	NON-MDR			blaADC-25 ADC-57		blaOXA-120							ANT(3")-llc										parC V104I, D105E
84	AC1898	MDR			blaADC-25 ADC-73	blaOXA-23	blaOXA-66				APH(3")-lb	APH(6)-ld		ANT(3")-llc			armA					sul2	gyrA S81L	parC S84L, V104I, D105E
85	AC18102	NON-MDR			blaADC-25 ADC-122		blaOXA-429 OXA-735							ANT(3")-llc										parC V104I, D105E
86	AC18103	MDR	blaTEM-1D		blaADC-25 ADC-73	blaOXA-23	blaOXA-66				APH(3")-lb	APH(6)-ld		ANT(3")-llc			armA		tet(B)			sul2	gyrA S81L	parC S84L, V104I, D105E
87	AC18111	MDR	blaTEM-1D		blaADC-25 ADC-73	blaOXA-23	blaOXA-66				APH(3")-lb	APH(6)-ld		ANT(3")-llc			armA		tet(B)			sul2	gyrA S81L	parC S84L, V104I, D105E
88	AC1902	MDR				blaOXA-23	blaOXA-69							ANT(3")-llc									gyrA S81L	parC S84L, V104I, D105E
89	AC1919	MDR	blaTEM-1D		blaADC-25 ADC-73	blaOXA-23	blaOXA-66				APH(3")-lb	APH(6)-ld		ANT(3")-llc			armA		tet(B)				gyrA S81L	parC S84L, V104I, D105E
90	AC1930	MDR			blaADC-25 ADC-73	blaOXA-23	blaOXA-66				APH(3")-lb	APH(6)-ld		ANT(3")-llc			armA		tet(B)				gyrA S81L	parC S84L, V104I, D105E
91	AC1932	MDR		blaNDM-1 BRP(MBL)	blaADC-25 ADC-32		blaOXA-120		AAC(3)-lld		APH(3")-lb	APH(6)-ld		ANT(3")-llc								sul2		parC V104I, D105E
92	AC1934	NON-MDR			blaADC-25 ADC-156		blaOXA-120							ANT(3")-llc										parC V104I, D105E
93	AC1940	MDR	blaTEM-1D		blaADC-25 ADC-73	blaOXA-23	blaOXA-66				APH(3")-lb	APH(6)-ld		ANT(3")-llc			armA		tet(B)			sul2	gyrA S81L	parC S84L, V104I, D105E
94	AC1950	MDR	blaTEM-1D		blaADC-25 ADC-73	blaOXA-23	blaOXA-66			APH(3')-la	APH(3")-lb	APH(6)-ld		ANT(3")-llc			armA		tet(B)			sul2	gyrA S81L	parC S84L, V104I, D105E
95	AC1956	NON-MDR			blaADC-25 ADC-76		blaOXA-68							ANT(3")-llc									gyrA S81L	parC S84L, V104I, D105E
96	AC1957	MDR			blaADC-25 ADC-73	blaOXA-23	blaOXA-66				APH(3")-lb	APH(6)-ld		ANT(3")-llc			armA					sul2	gyrA S81L	parC S84L, V104I, D105E
97	AC1989	MDR	blaTEM-1D		blaADC-25 ADC-73	blaOXA-23	blaOXA-66			APH(3')-la	APH(3")-lb	APH(6)-ld		ANT(3")-llc					tet(B)			sul2	gyrA S81L	parC S84L, V104I, D105E
98	AC19106	NON-MDR			blaADC-25 ADC-203	blaOXA-23	blaOXA-70							ANT(3")-llc										parC V104I, D105E
99	AC19110	MDR			blaADC-25 ADC-73	blaOXA-23	blaOXA-66				APH(3")-lb	APH(6)-ld		ANT(3")-llc			armA					sul2	gyrA S81L	parC S84L, V104I, D105E
100	AC19111	MDR	blaCARB-5 blaCARB-16 blaCARB-49			blaOXA-23	blaOXA-91							ANT(3")-llc			armA			tet(39)			gyrA S81L	parC S84L, V104I, D105E
101	AC19112	NON-MDR			blaADC-25 ADC-52		blaOXA-91							ANT(3")-llc										parC V104I, D105E
102	AC19113	MDR			blaADC-25 ADC-73	blaOXA-23	blaOXA-66				APH(3")-lb	APH(6)-ld		ANT(3")-llc			armA					sul2	gyrA S81L	parC S84L, V104I, D105E
103	AC19117	MDR			blaADC-25 ADC-73	blaOXA-23	blaOXA-66				APH(3")-lb	APH(6)-ld		ANT(3")-llc			armA					sul2	gyrA S81L	parC S84L, V104I, D105E
104	AC19128	NON-MDR			blaADC-25		blaOXA-68							ANT(3")-llc										parC V104I, D105E
105	AC19135	NON-MDR			blaADC-25 ADC-156		blaOXA-120							ANT(3")-llc										parC V104I, D105E
106	AC19142	MDR	blaTEM-1D		blaADC-25 ADC-73	blaOXA-23	blaOXA-66			APH(3')-la	APH(3")-lb	APH(6)-ld		ANT(3")-llc			armA		tet(B)				gyrA S81L	parC S84L, V104I, D105E
107	AC19145	MDR	blaTEM-1D		blaADC-25 ADC-73	blaOXA-23	blaOXA-66			APH(3')-la	APH(3")-lb	APH(6)-ld		ANT(3")-llc					tet(B)			sul2	gyrA S81L	parC S84L, V104I, D105E
108	AC2009	NON-MDR			blaADC-25 ADC-238		blaOXA-117							ANT(3")-llc										parC V104I, D105E
109	AC2010	NON-MDR			blaADC-25 ADC-95		blaOXA-89 OXA-715							ANT(3")-llc										parC V104I, D105E
110	AC2013	MDR		blaNDM-1	blaADC-25 ADC-158		blaOXA-180	blaOXA-58	AAC(3)-lld		APH(3")-lb	APH(6)-ld		ANT(3")-llc								sul2		parC V104I, D105E
111	AC2014	MDR		blaNDM-1	blaADC-25 ADC-238		blaOXA-510		AAC(3)-lld		APH(3")-lb	APH(6)-ld		ANT(3")-llc								sul2		parC V104I, D105E
112	AC2015	MDR			blaADC-25 ADC-73	blaOXA-23	blaOXA-66				APH(3")-lb	APH(6)-ld		ANT(3")-llc			armA					sul2	gyrA S81L	parC S84L, V104I, D105E
113	AC2018	MDR			blaADC-25 ADC-73	blaOXA-23	blaOXA-66				APH(3")-lb	APH(6)-ld		ANT(3")-llc			armA					sul2	gyrA S81L	parC S84L, V104I, D105E
114	AC2024	MDR	blaTEM-1D		blaADC-25 ADC-73	blaOXA-23	blaOXA-66			APH(3')-la	APH(3")-lb	APH(6)-ld		ANT(3")-llc					tet(B)			sul2	gyrA S81L	parC S84L, V104I, D105E
115	AC2025	NON-MDR			blaADC-25 ADC-76 ADC-184		blaOXA-68							ANT(3")-llc										parC V104I, D105E
116	AC2028	NON-MDR			blaADC-25		blaOXA-71							ANT(3")-llc										parC V104I, D105E
117	AC2029	MDR	blaTEM-1D		blaADC-25 ADC-73	blaOXA-23	blaOXA-66			APH(3')-la	APH(3")-lb	APH(6)-ld		ANT(3")-llc					tet(B)			sul2	gyrA S81L	parC S84L, V104I, D105E
118	AC2034	MDR	blaTEM-1D		blaADC-25 ADC-73	blaOXA-23	blaOXA-66			APH(3')-la	APH(3")-lb	APH(6)-ld		ANT(3")-llc					tet(B)			sul2	gyrA S81L	parC S84L, V104I, D105E
119	AC2035	MDR	blaTEM-1D		blaADC-25 ADC-73	blaOXA-23	blaOXA-66			APH(3')-la	APH(3")-lb	APH(6)-ld		ANT(3")-llc			armA		tet(B)			sul2	gyrA S81L	parC S84L, V104I, D105E
120	AC2036	MDR	blaTEM-1D		blaADC-25 ADC-73	blaOXA-23	blaOXA-66			APH(3')-la	APH(3")-lb	APH(6)-ld		ANT(3")-llc			armA		tet(B)			sul2	gyrA S81L	parC S84L, V104I, D105E
121	AC2037	MDR	blaTEM-1D		blaADC-25 ADC-73	blaOXA-23	blaOXA-66			APH(3')-la	APH(3")-lb	APH(6)-ld		ANT(3")-llc					tet(B)			sul2	gyrA S81L	parC S84L, V104I, D105E
122	AC2041	NON-MDR			blaADC-25 ADC-57		blaOXA-64							ANT(3")-llc										parC V104I, D105E
123	AC2043	NON-MDR			blaADC-25 ADC-203		blaOXA-70							ANT(3")-llc						tet(39)				parC V104I, D105E
124	AC2044	MDR			blaADC-25 ADC-73	blaOXA-23	blaOXA-66				APH(3")-lb	APH(6)-ld		ANT(3")-llc			armA					sul2	gyrA S81L	parC S84L, V104I, D105E
125	AC2045	NON-MDR			blaADC-25 ADC-95		blaOXA-259							ANT(3")-llc						tet(39)				parC V104I, D105E
126	AC2046	MDR	blaTEM-1D		blaADC-25 ADC-73	blaOXA-23	blaOXA-66			APH(3')-la	APH(3")-lb	APH(6)-ld		ANT(3")-llc					tet(B)			sul2	gyrA S81L	parC S84L, V104I, D105E

## Sheet: VFG profile
The virulence factor genes (VFGs) identified in the 126 Terengganu A. baumannii clinical isolates
NO.	ISOLATE	OC Locus	K locus	Adherence	Biofilm formation														Enzyme		Immune evasion							Iron uptake																			Regulation
				ompA	adeF	adeG	adeH	bap	csuA/B	csuA	csuB	csuC	csuD	csuE	pgaA	pgaB	pgaC	pgaD	plc	plcD	lpsB	lpxA	lpxB	lpxC	lpxD	lpxL	lpxM	barA	barB	basA	basB	basC	basD	basF	basG	basH	basI	basJ	bauA	bauB	bauC	bauD	bauE	bauF	entE	hemO	abaI	abaR	bfmR
1	AC1106	OCL7	KL47	ompA	adeF	adeG	adeH	bap	csuA/B	csuA	csuB	csuC	csuD	csuE	pgaA	pgaB	pgaC	pgaD	plc	plcD	lpsB	lpwA	lpxB	lpxC	lpxD	lpxL	lpxM	barA	barB	basA	basB	basC	basD	basF	basG	basH	basI	basJ	bauA	bauB	bauC	bauD	bauE	bauF	entE		abaI	abaR	bfmR
2	AC1108	OCL1	KL3	ompA	adeF	adeG	adeH	bap	csuA/B	csuA	csuB	csuC	csuD	csuE	pgaA	pgaB	pgaC	pgaD	plc	plcD	lpsB	lpwA	lpxB	lpxC	lpxD	lpxL	lpxM	barA	barB	basA	basB	basC	basD	basF	basG	basH		basJ	bauA	bauB	bauC	bauD	bauE	bauF	entE	hemO	abaI		bfmR
3	AC1119	OCL3	KL4	ompA	adeF	adeG	adeH	bap	csuA/B	csuA	csuB	csuC	csuD	csuE	pgaA	pgaB	pgaC	pgaD	plc	plcD	lpsB	lpxA	lpxB	lpxC	lpxD	lpxL	lpxM	barA	barB	basA	basB	basC	basD	basF	basG	basH	basI	basJ	bauA	bauB	bauC	bauD	bauE	bauF	entE	hemO	abaI	abaR	bfmR
4	AC1123	OCL1	KL3	ompA	adeF	adeG	adeH	bap	csuA/B	csuA	csuB	csuC	csuD	csuE	pgaA	pgaB	pgaC	pgaD	plc	plcD	lpsB	lpxA	lpxB	lpxC	lpxD	lpxL	lpxM	barA	barB	basA	basB	basC	basD	basF	basG	basH	basI	basJ	bauA	bauB	bauC	bauD	bauE	bauF	entE	hemO	abaI	abaR	bfmR
5	AC1138	OCL1	KL3	ompA	adeF	adeG	adeH	bap	csuA/B	csuA	csuB	csuC	csuD	csuE	pgaA	pgaB	pgaC	pgaD	plc	plcD	lpsB	lpxA	lpxB	lpxC	lpxD	lpxL	lpxM	barA	barB	basA	basB	basC	basD	basF	basG	basH	basI	basJ	bauA	bauB	bauC	bauD	bauE	bauF	entE	hemO	abaI	abaR	bfmR
6	AC1140	OCL1	KL210	ompA	adeF	adeG	adeH	bap	csuA/B	csuA	csuB	csuC	csuD	csuE	pgaA	pgaB	pgaC	pgaD	plc	plcD	lpsB	lpxA	lpxB	lpxC	lpxD	lpxL	lpxM	barA	barB	basA	basB	basC	basD	basF	basG	basH	basI	basJ	bauA	bauB	bauC	bauD	bauE	bauF	entE	hemO	abaI	abaR	bfmR
7	AC1201	OCL1	KL3	ompA	adeF	adeG	adeH	bap	csuA/B	csuA	csuB	csuC	csuD	csuE	pgaA	pgaB	pgaC	pgaD	plc	plcD	lpsB	lpxA	lpxB	lpxC	lpxD	lpxL	lpxM	barA	barB	basA	basB	basC	basD	basF	basG	basH	basI	basJ	bauA	bauB	bauC	bauD	bauE	bauF	entE	hemO	abaI	abaR	bfmR
8	AC1202	OCL1	KL3	ompA	adeF	adeG	adeH	bap	csuA/B	csuA	csuB	csuC	csuD	csuE	pgaA	pgaB	pgaC	pgaD	plc	plcD	lpsB	lpxA	lpxB	lpxC	lpxD	lpxL	lpxM	barA	barB	basA	basB	basC	basD	basF	basG	basH	basI	basJ	bauA	bauB	bauC	bauD	bauE	bauF	entE	hemO	abaI	abaR	bfmR
9	AC1204	OCL1	KL3	ompA	adeF	adeG	adeH	bap	csuA/B	csuA	csuB	csuC	csuD	csuE	pgaA	pgaB	pgaC	pgaD	plc	plcD	lpsB	lpxA	lpxB	lpxC	lpxD	lpxL	lpxM	barA	barB	basA	basB	basC	basD	basF	basG	basH	basI	basJ	bauA	bauB	bauC	bauD	bauE	bauF	entE	hemO	abaI	abaR	bfmR
10	AC1205	OCL1	KL3	ompA	adeF	adeG	adeH	bap	csuA/B	csuA	csuB	csuC	csuD	csuE	pgaA	pgaB	pgaC	pgaD	plc	plcD	lpsB	lpxA	lpxB	lpxC	lpxD	lpxL	lpxM	barA	barB	basA	basB	basC	basD	basF	basG	basH	basI	basJ	bauA	bauB	bauC	bauD	bauE	bauF	entE	hemO	abaI	abaR	bfmR
11	AC1206	OCL1	KL3	ompA	adeF	adeG	adeH	bap	csuA/B	csuA	csuB	csuC	csuD	csuE	pgaA	pgaB	pgaC	pgaD	plc	plcD	lpsB	lpxA	lpxB	lpxC	lpxD	lpxL	lpxM	barA	barB	basA	basB	basC	basD	basF	basG	basH	basI	basJ	bauA	bauB	bauC	bauD	bauE	bauF	entE	hemO	abaI	abaR	bfmR
12	AC1208	OCL1	KL3	ompA	adeF	adeG	adeH	bap	csuA/B	csuA	csuB	csuC	csuD	csuE	pgaA	pgaB	pgaC	pgaD	plc	plcD	lpsB	lpxA	lpxB	lpxC	lpxD	lpxL	lpxM	barA	barB	basA	basB	basC	basD	basF	basG	basH	basI	basJ	bauA	bauB	bauC	bauD	bauE	bauF	entE	hemO	abaI	abaR	bfmR
13	AC1213	OCL1	KL3	ompA	adeF	adeG	adeH	bap	csuA/B	csuA	csuB	csuC	csuD	csuE	pgaA	pgaB	pgaC	pgaD	plc	plcD	lpsB	lpxA	lpxB	lpxC	lpxD	lpxL	lpxM	barA	barB	basA	basB	basC	basD	basF	basG	basH	basI	basJ	bauA	bauB	bauC	bauD	bauE	bauF	entE	hemO	abaI	abaR	bfmR
14	AC1217	OCL2	KL54	ompA	adeF	adeG	adeH	bap	csuA/B	csuA	csuB	csuC	csuD	csuE	pgaA	pgaB	pgaC	pgaD	plc	plcD	lpsB	lpwA	lpxB	lpxC	lpxD	lpxL	lpxM	barA	barB	basA	basB	basC	basD	basF	basG	basH	basI	basJ	bauA	bauB	bauC	bauD	bauE	bauF	entE	hemO	abaI	abaR	bfmR
15	AC1218	OCL1	KL3	ompA	adeF	adeG	adeH	bap	csuA/B	csuA	csuB	csuC	csuD	csuE	pgaA	pgaB	pgaC	pgaD	plc	plcD	lpsB	lpxA	lpxB	lpxC	lpxD	lpxL	lpxM	barA	barB	basA	basB	basC	basD	basF	basG	basH	basI	basJ	bauA	bauB	bauC	bauD	bauE	bauF	entE	hemO	abaI	abaR	bfmR
16	AC1220	OCL1	KL3	ompA	adeF	adeG	adeH	bap	csuA/B	csuA	csuB	csuC	csuD	csuE	pgaA	pgaB	pgaC	pgaD	plc	plcD	lpsB	lpxA	lpxB	lpxC	lpxD	lpxL	lpxM	barA	barB	basA	basB	basC	basD	basF	basG	basH	basI	basJ	bauA	bauB	bauC	bauD	bauE	bauF	entE	hemO	abaI	abaR	bfmR
17	AC1221	OCL1	KL3	ompA	adeF	adeG	adeH	bap	csuA/B	csuA	csuB	csuC	csuD	csuE	pgaA	pgaB	pgaC	pgaD	plc	plcD	lpsB	lpxA	lpxB	lpxC	lpxD	lpxL	lpxM	barA	barB	basA	basB	basC	basD	basF	basG	basH	basI	basJ	bauA	bauB	bauC	bauD	bauE	bauF	entE	hemO	abaI	abaR	bfmR
18	AC1222	OCL1	KL3	ompA	adeF	adeG	adeH	bap	csuA/B	csuA	csuB	csuC	csuD	csuE	pgaA	pgaB	pgaC	pgaD	plc	plcD	lpsB	lpxA	lpxB	lpxC	lpxD	lpxL	lpxM	barA	barB	basA	basB	basC	basD	basF	basG	basH	basI	basJ	bauA	bauB	bauC	bauD	bauE	bauF	entE	hemO	abaI	abaR	bfmR
19	AC1223	OCL1	KL3	ompA	adeF	adeG	adeH	bap	csuA/B	csuA	csuB	csuC	csuD	csuE	pgaA	pgaB	pgaC	pgaD	plc	plcD	lpsB	lpxA	lpxB	lpxC	lpxD	lpxL	lpxM	barA	barB	basA	basB	basC	basD	basF	basG	basH	basI	basJ	bauA	bauB	bauC	bauD	bauE	bauF	entE	hemO	abaI	abaR	bfmR
20	AC1224	OCL6	KL14	ompA	adeF	adeG	adeH		csuA/B	csuA	csuB	csuC	csuD	csuE	pgaA	pgaB	pgaC	pgaD	plc	plcD	lpsB	lpxA	lpxB	lpxC	lpxD	lpxL	lpxM	barA	barB	basA	basB	basC	basD	basF	basG	basH	basI	basJ	bauA	bauB	bauC	bauD	bauE	bauF	entE	hemO	abaI	abaR	bfmR
21	AC1520	OCL1	KL2	ompA	adeF	adeG	adeH	bap	csuA/B	csuA	csuB	csuC	csuD	csuE	pgaA	pgaB	pgaC	pgaD	plc	plcD	lpsB	lpxA	lpxB	lpxC	lpxD	lpxL	lpxM	barA	barB	basA	basB	basC	basD	basF	basG	basH	basI	basJ	bauA	bauB	bauC	bauD	bauE	bauF	entE	hemO	abaI	abaR	bfmR
22	AC1521	OCL1	KL2	ompA	adeF	adeG	adeH	bap	csuA/B	csuA	csuB	csuC	csuD	csuE	pgaA	pgaB	pgaC	pgaD	plc	plcD	lpsB	lpwA	lpxB	lpxC	lpxD	lpxL	lpxM	barA	barB	basA	basB	basC	basD	basF	basG	basH	basI	basJ	bauA	bauB	bauC	bauD	bauE	bauF	entE	hemO	abaI	abaR	bfmR
23	AC1522	OCL1	KL3	ompA	adeF	adeG	adeH	bap	csuA/B	csuA	csuB	csuC	csuD	csuE	pgaA	pgaB	pgaC	pgaD	plc	plcD	lpsB	lpwA	lpxB	lpxC	lpxD	lpxL	lpxM	barA	barB	basA	basB	basC	basD	basF	basG	basH	basI	basJ	bauA	bauB	bauC	bauD	bauE	bauF	entE	hemO	abaI	abaR	bfmR
24	AC1532	OCL6	KL14	ompA	adeF	adeG	adeH		csuA/B	csuA	csuB	csuC	csuD	csuE	pgaA	pgaB	pgaC	pgaD	plc	plcD	lpsB	lpwA	lpxB	lpxC	lpxD	lpxL	lpxM	barA	barB	basA	basB	basC	basD	basF	basG	basH	basI	basJ	bauA	bauB	bauC	bauD	bauE	bauF	entE	hemO	abaI	abaR	bfmR
25	AC1533	OCL1	KL3	ompA	adeF	adeG	adeH	bap	csuA/B	csuA	csuB	csuC	csuD	csuE	pgaA	pgaB	pgaC	pgaD	plc	plcD	lpsB	lpxA	lpxB	lpxC	lpxD	lpxL	lpxM	barA	barB	basA	basB	basC	basD	basF	basG	basH	basI	basJ	bauA	bauB	bauC	bauD	bauE	bauF	entE	hemO	abaI	abaR	bfmR
26	AC1538	OCL1	KL210	ompA	adeF	adeG	adeH	bap	csuA/B	csuA	csuB	csuC	csuD	csuE	pgaA	pgaB	pgaC	pgaD	plc	plcD	lpsB	lpxA	lpxB	lpxC	lpxD	lpxL	lpxM	barA	barB	basA	basB	basC	basD	basF	basG	basH	basI	basJ	bauA	bauB	bauC	bauD	bauE	bauF	entE	hemO	abaI	abaR	bfmR
27	AC1556	UK	KL118	ompA	adeF	adeG	adeH	bap							pgaA	pgaB	pgaC	pgaD	plc	plcD	lpsB	lpwA	lpxB	lpxC	lpxD	lpxL	lpxM	barA	barB	basA	basB	basC	basD	basF	basG	basH	basI	basJ	bauA	bauB	bauC	bauD	bauE	bauF	entE			abaR	bfmR
28	AC1557	OCL1	KL2	ompA	adeF	adeG	adeH	bap	csuA/B	csuA	csuB	csuC	csuD	csuE	pgaA	pgaB	pgaC	pgaD	plc	plcD	lpsB	lpwA	lpxB	lpxC	lpxD	lpxL	lpxM	barA	barB	basA	basB	basC	basD	basF	basG	basH	basI	basJ	bauA	bauB	bauC	bauD	bauE	bauF	entE	hemO	abaI	abaR	bfmR
29	AC1560	OCL2	KL33	ompA	adeF	adeG	adeH	bap	csuA/B	csuA	csuB	csuC	csuD	csuE	pgaA	pgaB	pgaC	pgaD	plc	plcD	lpsB	lpwA	lpxB	lpxC	lpxD	lpxL	lpxM	barA	barB	basA	basB	basC	basD	basF	basG	basH	basI	basJ	bauA	bauB	bauC	bauD	bauE	bauF	entE		abaI	abaR	bfmR
30	AC1561	OCL4	KL109	ompA	adeF	adeG	adeH	bap	csuA/B	csuA	csuB	csuC	csuD	csuE	pgaA	pgaB	pgaC	pgaD	plc	plcD	lpsB	lpwA	lpxB	lpxC	lpxD	lpxL	lpxM	barA	barB	basA	basB	basC	basD	basF	basG	basH	basI	basJ	bauA	bauB	bauC	bauD	bauE	bauF	entE		abaI	abaR	bfmR
31	AC15101	OCL1	KL2	ompA	adeF	adeG	adeH	bap	csuA/B	csuA	csuB	csuC	csuD	csuE	pgaA	pgaB	pgaC	pgaD	plc	plcD	lpsB	lpxA	lpxB	lpxC	lpxD	lpxL	lpxM	barA	barB	basA	basB	basC	basD	basF	basG	basH	basI	basJ	bauA	bauB	bauC	bauD	bauE	bauF	entE	hemO	abaI	abaR	bfmR
32	AC15139	OCL6	KL2	ompA	adeF	adeG	adeH		csuA/B	csuA	csuB	csuC	csuD	csuE	pgaA	pgaB	pgaC	pgaD	plc	plcD	lpsB	lpwA	lpxB	lpxC	lpxD	lpxL	lpxM	barA	barB	basA	basB	basC	basD	basF	basG	basH	basI	basJ	bauA	bauB	bauC	bauD	bauE	bauF	entE		abaI		bfmR
33	AC15163	OCL1	KL210	ompA	adeF	adeG	adeH	bap	csuA/B	csuA	csuB	csuC	csuD	csuE	pgaA	pgaB	pgaC	pgaD	plc	plcD	lpsB	lpxA	lpxB	lpxC	lpxD	lpxL	lpxM	barA	barB	basA	basB	basC	basD	basF	basG	basH	basI	basJ	bauA	bauB	bauC	bauD	bauE	bauF	entE	hemO	abaI	abaR	bfmR
34	AC15190	OCL5	KL47	ompA	adeF	adeG	adeH	bap	csuA/B	csuA	csuB	csuC	csuD	csuE	pgaA	pgaB	pgaC	pgaD	plc	plcD	lpsB	lpwA	lpxB	lpxC	lpxD	lpxL	lpxM	barA	barB	basA	basB	basC	basD	basF	basG	basH	basI	basJ	bauA	bauB	bauC	bauD	bauE	bauF	entE	hemO	abaI	abaR	bfmR
35	AC1601	OCL1	UK	ompA	adeF	adeG	adeH	bap	csuA/B	csuA	csuB	csuC	csuD	csuE	pgaA	pgaB	pgaC	pgaD	plc	plcD	lpsB	lpwA	lpxB	lpxC	lpxD	lpxL	lpxM	barA	barB	basA	basB	basC	basD	basF	basG	basH	basI	basJ	bauA	bauB	bauC	bauD	bauE	bauF	entE	hemO		abaR	bfmR
36	AC1602	OCL1	KL210	ompA	adeF	adeG	adeH	bap	csuA/B	csuA	csuB	csuC	csuD	csuE	pgaA	pgaB	pgaC	pgaD	plc	plcD	lpsB	lpxA	lpxB	lpxC	lpxD	lpxL	lpxM	barA	barB	basA	basB	basC	basD	basF	basG	basH	basI	basJ	bauA	bauB	bauC	bauD	bauE	bauF	entE	hemO	abaI	abaR	bfmR
37	AC1607	OCL2	UK	ompA	adeF	adeG	adeH	bap	csuA/B	csuA	csuB	csuC	csuD	csuE	pgaA	pgaB	pgaC	pgaD	plc		lpsB	lpwA	lpxB	lpxC	lpxD	lpxL	lpxM	barA	barB	basA	basB	basC	basD	basF	basG	basH	basI	basJ	bauA	bauB	bauC	bauD	bauE	bauF	entE		abaI	abaR	bfmR
38	AC1612	OCL3	KL4	ompA	adeF	adeG	adeH	bap	csuA/B	csuA	csuB	csuC	csuD	csuE	pgaA	pgaB	pgaC	pgaD	plc	plcD	lpsB	lpxA	lpxB	lpxC	lpxD	lpxL	lpxM	barA	barB	basA	basB	basC	basD	basF	basG	basH	basI	basJ	bauA	bauB	bauC	bauD	bauE	bauF	entE	hemO	abaI	abaR	bfmR
39	AC1613	OCL1	KL14	ompA	adeF	adeG	adeH	bap	csuA/B	csuA	csuB	csuC	csuD	csuE	pgaA	pgaB	pgaC	pgaD	plc	plcD	lpsB	lpxA	lpxB	lpxC	lpxD	lpxL	lpxM	barA	barB	basA	basB	basC	basD	basF	basG	basH	basI	basJ	bauA	bauB	bauC	bauD	bauE	bauF	entE	hemO	abaI	abaR	bfmR
40	AC1617	OCL2	KL9	ompA	adeF	adeG	adeH		csuA/B	csuA	csuB	csuC	csuD	csuE	pgaA	pgaB	pgaC	pgaD	plc	plcD	lpsB	lpwA	lpxB	lpxC	lpxD	lpxL	lpxM	barA	barB	basA	basB	basC	basD	basF	basG	basH	basI	basJ	bauA	bauB	bauC	bauD	bauE	bauF	entE		abaI	abaR	bfmR
41	AC1619	OCL6	KL47	ompA	adeF	adeG	adeH	bap	csuA/B	csuA		csuC	csuD	csuE	pgaA	pgaB	pgaC	pgaD	plc	plcD	lpsB	lpwA	lpxB	lpxC	lpxD	lpxL	lpxM	barA	barB	basA	basB	basC	basD	basF	basG	basH	basI	basJ	bauA	bauB	bauC	bauD	bauE	bauF	entE	hemO	abaI		bfmR
42	AC1623	OCL2	KL9	ompA	adeF	adeG	adeH	bap	csuA/B	csuA	csuB	csuC	csuD	csuE	pgaA	pgaB	pgaC	pgaD	plc	plcD	lpsB	lpwA	lpxB	lpxC	lpxD	lpxL	lpxM	barA	barB	basA	basB	basC	basD	basF	basG	basH	basI	basJ	bauA	bauB	bauC	bauD	bauE	bauF	entE	hemO	abaI	abaR	bfmR
43	AC1633	OCL6	KL14	ompA	adeF	adeG	adeH		csuA/B	csuA	csuB	csuC	csuD	csuE	pgaA	pgaB	pgaC	pgaD	plc	plcD	lpsB	lpwA	lpxB	lpxC	lpxD	lpxL	lpxM	barA	barB	basA	basB	basC	basD	basF	basG	basH	basI	basJ	bauA	bauB	bauC	bauD	bauE	bauF	entE		abaI	abaR	bfmR
44	AC1638	OCL6	UK	ompA	adeF	adeG	adeH		csuA/B	csuA	csuB	csuC	csuD	csuE	pgaA	pgaB	pgaC	pgaD	plc	plcD	lpsB	lpwA	lpxB	lpxC	lpxD	lpxL	lpxM	barA	barB	basA	basB	basC	basD	basF	basG	basH	basI	basJ	bauA	bauB	bauC	bauD	bauE	bauF	entE				bfmR
45	AC1639	OCL8	KL106	ompA	adeF	adeG	adeH	bap	csuA/B	csuA	csuB	csuC	csuD	csuE	pgaA	pgaB	pgaC	pgaD	plc	plcD	lpsB	lpwA	lpxB		lpxD	lpxL	lpxM	barA	barB	basA	basB	basC	basD	basF	basG	basH	basI	basJ	bauA	bauB	bauC	bauD	bauE	bauF	entE	hemO	abaI		bfmR
46	AC1701	OCL7	KL24	ompA	adeF	adeG	adeH	bap	csuA/B	csuA	csuB	csuC	csuD	csuE	pgaA	pgaB	pgaC	pgaD	plc	plcD	lpsB	lpwA	lpxB	lpxC	lpxD	lpxL	lpxM	barA	barB	basA	basB	basC	basD	basF	basG	basH	basI	basJ	bauA	bauB	bauC	bauD	bauE	bauF	entE		abaI	abaR	bfmR
47	AC1702	OCL1	KL120	ompA	adeF	adeG	adeH	bap	csuA/B	csuA	csuB	csuC	csuD	csuE	pgaA	pgaB	pgaC	pgaD	plc	plcD	lpsB	lpxA	lpxB	lpxC	lpxD	lpxL	lpxM	barA	barB	basA	basB	basC	basD	basF	basG	basH	basI	basJ	bauA	bauB	bauC	bauD	bauE	bauF	entE	hemO	abaI	abaR	bfmR
48	AC1704	OCL1	KL2	ompA	adeF	adeG	adeH	bap	csuA/B	csuA	csuB	csuC	csuD	csuE	pgaA	pgaB	pgaC	pgaD	plc	plcD	lpsB	lpxA	lpxB	lpxC	lpxD	lpxL	lpxM	barA	barB	basA	basB	basC	basD	basF	basG	basH	basI	basJ	bauA	bauB	bauC	bauD	bauE	bauF	entE	hemO	abaI	abaR	bfmR
49	AC1705	OCL1	KL2	ompA	adeF	adeG	adeH	bap	csuA/B	csuA	csuB	csuC	csuD	csuE	pgaA	pgaB	pgaC	pgaD	plc	plcD	lpsB	lpxA	lpxB	lpxC	lpxD	lpxL	lpxM	barA	barB	basA	basB	basC	basD	basF	basG	basH	basI	basJ	bauA	bauB	bauC	bauD	bauE	bauF	entE	hemO	abaI	abaR	bfmR
50	AC1709	OCL1	KL14	ompA	adeF	adeG	adeH	bap	csuA/B	csuA	csuB	csuC	csuD	csuE	pgaA	pgaB	pgaC	pgaD	plc	plcD	lpsB	lpxA	lpxB	lpxC	lpxD	lpxL	lpxM	barA	barB	basA	basB	basC	basD	basF	basG	basH	basI	basJ	bauA	bauB	bauC	bauD	bauE	bauF	entE	hemO	abaI	abaR	bfmR
51	AC1712	OCL1	KL14	ompA	adeF	adeG	adeH	bap	csuA/B	csuA	csuB	csuC	csuD	csuE	pgaA	pgaB	pgaC	pgaD	plc	plcD	lpsB	lpxA	lpxB	lpxC	lpxD	lpxL	lpxM	barA	barB	basA	basB	basC	basD	basF	basG	basH	basI	basJ	bauA	bauB	bauC	bauD	bauE	bauF	entE	hemO	abaI	abaR	bfmR
52	AC1713	OCL9	KL26	ompA	adeF	adeG	adeH	bap	csuA/B	csuA	csuB	csuC	csuD	csuE	pgaA	pgaB	pgaC	pgaD	plc	plcD	lpsB	lpwA	lpxB	lpxC	lpxD	lpxL	lpxM	barA	barB	basA	basB	basC	basD	basF	basG	basH	basI	basJ	bauA	bauB	bauC	bauD	bauE	bauF	entE	hemO	abaI	abaR	bfmR
53	AC1716	OCL1	KL120	ompA	adeF	adeG	adeH	bap	csuA/B	csuA	csuB	csuC	csuD	csuE	pgaA	pgaB	pgaC	pgaD	plc	plcD	lpsB	lpxA	lpxB	lpxC	lpxD	lpxL	lpxM	barA	barB	basA	basB	basC	basD	basF	basG	basH	basI	basJ	bauA	bauB	bauC	bauD	bauE	bauF	entE	hemO	abaI	abaR	bfmR
54	AC1718	OCL1	KL2	ompA	adeF	adeG	adeH	bap	csuA/B	csuA	csuB	csuC	csuD	csuE	pgaA	pgaB	pgaC	pgaD	plc	plcD	lpsB	lpxA	lpxB	lpxC	lpxD	lpxL	lpxM	barA	barB	basA	basB	basC	basD	basF	basG	basH	basI	basJ	bauA	bauB	bauC	bauD	bauE	bauF	entE	hemO	abaI	abaR	bfmR
55	AC1729	OCL1	KL3	ompA	adeF	adeG	adeH	bap	csuA/B	csuA	csuB	csuC	csuD	csuE	pgaA	pgaB	pgaC	pgaD	plc	plcD	lpsB	lpxA	lpxB	lpxC	lpxD	lpxL	lpxM	barA	barB	basA	basB	basC	basD	basF	basG	basH	basI	basJ	bauA	bauB	bauC	bauD	bauE	bauF	entE	hemO	abaI	abaR	bfmR
56	AC1732	OCL1	KL1	ompA	adeF	adeG	adeH	bap	csuA/B	csuA	csuB	csuC	csuD	csuE	pgaA	pgaB	pgaC	pgaD	plc	plcD	lpsB	lpwA	lpxB	lpxC	lpxD	lpxL	lpxM	barA	barB	basA	basB	basC	basD	basF	basG	basH	basI	basJ	bauA	bauB	bauC	bauD	bauE	bauF	entE	hemO	abaI	abaR	bfmR
57	AC1738	OCL3	KL4	ompA	adeF	adeG	adeH	bap	csuA/B	csuA	csuB	csuC	csuD	csuE	pgaA	pgaB	pgaC	pgaD	plc	plcD	lpsB	lpwA	lpxB	lpxC	lpxD	lpxL	lpxM	barA	barB	basA	basB	basC	basD	basF	basG	basH	basI	basJ	bauA	bauB	bauC	bauD	bauE	bauF	entE	hemO	abaI	abaR	bfmR
58	AC1739	OCL1	KL14	ompA	adeF	adeG	adeH	bap	csuA/B	csuA	csuB	csuC	csuD	csuE	pgaA	pgaB	pgaC	pgaD	plc	plcD	lpsB	lpxA	lpxB	lpxC	lpxD	lpxL	lpxM	barA	barB	basA	basB	basC	basD	basF	basG	basH	basI	basJ	bauA	bauB	bauC	bauD	bauE	bauF	entE	hemO	abaI	abaR	bfmR
59	AC1750	OCL1	KL14	ompA	adeF	adeG	adeH	bap	csuA/B	csuA	csuB	csuC	csuD	csuE	pgaA	pgaB	pgaC	pgaD	plc	plcD	lpsB	lpxA	lpxB	lpxC	lpxD	lpxL	lpxM	barA	barB	basA	basB	basC	basD	basF	basG	basH	basI	basJ	bauA	bauB	bauC	bauD	bauE	bauF	entE	hemO	abaI	abaR	bfmR
60	AC1752	OCL1	KL14	ompA	adeF	adeG	adeH	bap	csuA/B	csuA	csuB	csuC	csuD	csuE	pgaA	pgaB	pgaC	pgaD	plc	plcD	lpsB	lpxA	lpxB	lpxC	lpxD	lpxL	lpxM	barA	barB	basA	basB	basC	basD	basF	basG	basH	basI	basJ	bauA	bauB	bauC	bauD	bauE	bauF	entE	hemO	abaI	abaR	bfmR
61	AC1759	OCL2	KL6	ompA	adeF	adeG	adeH	bap	csuA/B	csuA	csuB	csuC	csuD	csuE	pgaA	pgaB	pgaC	pgaD	plc	plcD	lpsB	lpxA	lpxB	lpxC	lpxD	lpxL	lpxM	barA	barB	basA	basB	basC	basD	basF	basG	basH	basI	basJ	bauA	bauB	bauC	bauD	bauE	bauF	entE		abaI	abaR	bfmR
62	AC1763	OCL1	KL155	ompA	adeF	adeG	adeH	bap	csuA/B	csuA	csuB	csuC	csuD	csuE	pgaA	pgaB	pgaC	pgaD	plc	plcD	lpsB	lpxA	lpxB	lpxC	lpxD	lpxL	lpxM	barA	barB	basA	basB	basC	basD	basF	basG	basH	basI	basJ	bauA	bauB	bauC	bauD	bauE	bauF	entE	hemO	abaI	abaR	bfmR
63	AC1779	OCL5	KL47	ompA	adeF	adeG	adeH	bap	csuA/B	csuA	csuB	csuC	csuD	csuE	pgaA	pgaB	pgaC	pgaD	plc	plcD	lpsB	lpwA	lpxB	lpxC	lpxD	lpxL	lpxM	barA	barB	basA	basB	basC	basD	basF	basG	basH	basI	basJ	bauA	bauB	bauC	bauD	bauE	bauF	entE	hemO	abaI	abaR	bfmR
64	AC1780	OCL1	KL32	ompA	adeF	adeG	adeH	bap	csuA/B	csuA	csuB	csuC	csuD	csuE	pgaA	pgaB	pgaC	pgaD	plc	plcD	lpsB	lpxA	lpxB	lpxC	lpxD	lpxL	lpxM	barA	barB	basA	basB	basC	basD	basF	basG	basH	basI	basJ	bauA	bauB	bauC	bauD	bauE	bauF	entE	hemO	abaI	abaR	bfmR
65	AC1794	OCL11	KL26	ompA	adeF	adeG	adeH	bap	csuA/B	csuA	csuB	csuC	csuD	csuE	pgaA	pgaB	pgaC	pgaD	plc	plcD	lpsB	lpwA	lpxB	lpxC	lpxD	lpxL	lpxM	barA	barB	basA	basB	basC	basD	basF	basG	basH	basI	basJ	bauA	bauB	bauC	bauD	bauE	bauF	entE			abaR	bfmR
66	AC1795	OCL1	KL155	ompA	adeF	adeG	adeH	bap	csuA/B	csuA	csuB	csuC	csuD	csuE	pgaA	pgaB	pgaC	pgaD	plc	plcD	lpsB	lpxA	lpxB	lpxC	lpxD	lpxL	lpxM	barA	barB	basA	basB	basC	basD	basF	basG	basH	basI	basJ	bauA	bauB	bauC	bauD	bauE	bauF	entE	hemO	abaI	abaR	bfmR
67	AC1813	OCL1	KL32	ompA	adeF	adeG	adeH	bap	csuA/B	csuA	csuB	csuC	csuD	csuE	pgaA	pgaB	pgaC	pgaD	plc	plcD	lpsB	lpxA	lpxB	lpxC	lpxD	lpxL	lpxM	barA	barB	basA	basB	basC	basD	basF	basG	basH	basI	basJ	bauA	bauB	bauC	bauD	bauE	bauF	entE	hemO	abaI	abaR	bfmR
68	AC1828	OCL1	KL32	ompA	adeF	adeG	adeH	bap	csuA/B	csuA	csuB	csuC	csuD	csuE	pgaA	pgaB	pgaC	pgaD	plc	plcD	lpsB	lpxA	lpxB	lpxC	lpxD	lpxL	lpxM	barA	barB	basA	basB	basC	basD	basF	basG	basH	basI	basJ	bauA	bauB	bauC	bauD	bauE	bauF	entE	hemO	abaI	abaR	bfmR
69	AC1829	OCL1	KL32	ompA	adeF	adeG	adeH	bap	csuA/B	csuA	csuB	csuC	csuD	csuE	pgaA	pgaB	pgaC	pgaD	plc	plcD	lpsB	lpxA	lpxB	lpxC	lpxD	lpxL	lpxM	barA	barB	basA	basB	basC	basD	basF	basG	basH	basI	basJ	bauA	bauB	bauC	bauD	bauE	bauF	entE	hemO	abaI	abaR	bfmR
70	AC1830	OCL1	KL32	ompA	adeF	adeG	adeH	bap	csuA/B	csuA	csuB	csuC	csuD	csuE	pgaA	pgaB	pgaC	pgaD	plc	plcD	lpsB	lpxA	lpxB	lpxC	lpxD	lpxL	lpxM	barA	barB	basA	basB	basC	basD	basF	basG	basH	basI	basJ	bauA	bauB	bauC	bauD	bauE	bauF	entE	hemO	abaI	abaR	bfmR
71	AC1831	OCL1	KL32	ompA	adeF	adeG	adeH	bap	csuA/B	csuA	csuB	csuC	csuD	csuE	pgaA	pgaB	pgaC	pgaD	plc	plcD	lpsB	lpxA	lpxB	lpxC	lpxD	lpxL	lpxM	barA	barB	basA	basB	basC	basD	basF	basG	basH	basI	basJ	bauA	bauB	bauC	bauD	bauE	bauF	entE	hemO	abaI	abaR	bfmR
72	AC1836	OCL1	KL32	ompA	adeF	adeG	adeH	bap	csuA/B	csuA	csuB	csuC	csuD	csuE	pgaA	pgaB	pgaC	pgaD	plc	plcD	lpsB	lpxA	lpxB	lpxC	lpxD	lpxL	lpxM	barA	barB	basA	basB	basC	basD	basF	basG	basH	basI	basJ	bauA	bauB	bauC	bauD	bauE	bauF	entE	hemO	abaI	abaR	bfmR
73	AC1839	OCL1	KL120	ompA	adeF	adeG	adeH	bap	csuA/B	csuA	csuB	csuC	csuD	csuE	pgaA	pgaB	pgaC	pgaD	plc	plcD	lpsB	lpxA	lpxB	lpxC	lpxD	lpxL	lpxM	barA	barB	basA	basB	basC	basD	basF	basG	basH	basI	basJ	bauA	bauB	bauC	bauD	bauE	bauF	entE	hemO	abaI	abaR	bfmR
74	AC1845	OCL1	KL155	ompA	adeF	adeG	adeH	bap	csuA/B	csuA	csuB	csuC	csuD	csuE	pgaA	pgaB	pgaC	pgaD	plc	plcD	lpsB	lpxA	lpxB	lpxC	lpxD	lpxL	lpxM	barA	barB	basA	basB	basC	basD	basF	basG	basH	basI	basJ	bauA	bauB	bauC	bauD	bauE	bauF	entE	hemO	abaI	abaR	bfmR
75	AC1847	OCL5	KL47	ompA	adeF	adeG	adeH	bap	csuA/B	csuA	csuB	csuC	csuD	csuE	pgaA	pgaB	pgaC	pgaD	plc	plcD	lpsB	lpwA	lpxB	lpxC	lpxD	lpxL	lpxM	barA	barB	basA	basB	basC	basD	basF	basG	basH	basI	basJ	bauA	bauB	bauC	bauD	bauE	bauF	entE	hemO	abaI	abaR	bfmR
76	AC1859	OCL10	KL32	ompA	adeF	adeG	adeH	bap	csuA/B	csuA	csuB	csuC	csuD	csuE	pgaA	pgaB	pgaC	pgaD	plc	plcD	lpsB	lpwA	lpxB	lpxC	lpxD	lpxL	lpxM	barA	barB	basA	basB	basC	basD	basF	basG	basH	basI	basJ	bauA	bauB	bauC	bauD	bauE	bauF	entE		abaI	abaR	bfmR
77	AC1866	OCL5	KL47	ompA	adeF	adeG	adeH	bap	csuA/B	csuA	csuB	csuC	csuD	csuE	pgaA	pgaB	pgaC	pgaD	plc	plcD	lpsB	lpwA	lpxB	lpxC	lpxD	lpxL	lpxM	barA	barB	basA	basB	basC	basD	basF	basG	basH	basI	basJ	bauA	bauB	bauC	bauD	bauE	bauF	entE	hemO	abaI	abaR	bfmR
78	AC1873	OCL1	KL32	ompA	adeF	adeG	adeH	bap	csuA/B	csuA	csuB	csuC	csuD	csuE	pgaA	pgaB	pgaC	pgaD	plc	plcD	lpsB	lpxA	lpxB	lpxC	lpxD	lpxL	lpxM	barA	barB	basA	basB	basC	basD	basF	basG	basH	basI	basJ	bauA	bauB	bauC	bauD	bauE	bauF	entE	hemO	abaI	abaR	bfmR
79	AC1882	OCL1	KL32	ompA	adeF	adeG	adeH	bap	csuA/B	csuA	csuB	csuC	csuD	csuE	pgaA	pgaB	pgaC	pgaD	plc	plcD	lpsB	lpxA	lpxB	lpxC	lpxD	lpxL	lpxM	barA	barB	basA	basB	basC	basD	basF	basG	basH	basI	basJ	bauA	bauB	bauC	bauD	bauE	bauF	entE	hemO	abaI	abaR	bfmR
80	AC1883	OCL9	KL112	ompA	adeF	adeG	adeH	bap	csuA/B	csuA	csuB	csuC	csuD	csuE	pgaA	pgaB	pgaC	pgaD	plc	plcD	lpsB	lpwA	lpxB	lpxC	lpxD	lpxL	lpxM	barA	barB	basA	basB	basC	basD	basF	basG	basH	basI	basJ	bauA	bauB	bauC	bauD	bauE	bauF	entE		abaI	abaR	bfmR
81	AC1884	OCL1	KL155	ompA	adeF	adeG	adeH	bap							pgaA	pgaB	pgaC	pgaD	plc	plcD	lpsB	lpwA	lpxB	lpxC	lpxD	lpxL	lpxM	barA	barB	basA	basB	basC	basD	basF	basG	basH	basI	basJ	bauA	bauB	bauC	bauD	bauE	bauF	entE	hemO	abaI	abaR	bfmR
82	AC1890	OCL1	KL14	ompA	adeF	adeG	adeH	bap	csuA/B	csuA	csuB	csuC	csuD	csuE	pgaA	pgaB	pgaC	pgaD	plc	plcD	lpsB	lpwA	lpxB	lpxC	lpxD	lpxL	lpxM	barA	barB	basA	basB	basC	basD	basF	basG	basH	basI	basJ	bauA	bauB	bauC	bauD	bauE	bauF	entE	hemO	abaI	abaR	bfmR
83	AC1891	UK	UK	ompA	adeF	adeG	adeH		csuA/B	csuA	csuB	csuC	csuD	csuE	pgaA	pgaB			plc	plcD	lpsB	lpwA	lpxB	lpxC	lpxD	lpxL	lpxM	barA	barB	basA	basB	basC	basD	basF	basG	basH	basI	basJ	bauA	bauB	bauC	bauD	bauE	bauF	entE		abaI		bfmR
84	AC1898	OCL1	KL32	ompA	adeF	adeG	adeH	bap	csuA/B	csuA	csuB	csuC	csuD	csuE	pgaA	pgaB	pgaC	pgaD	plc	plcD	lpsB	lpxA	lpxB	lpxC	lpxD	lpxL	lpxM	barA	barB	basA	basB	basC	basD	basF	basG	basH	basI	basJ	bauA	bauB	bauC	bauD	bauE	bauF	entE	hemO	abaI	abaR	bfmR
85	AC18102	OCL2	KL49	ompA	adeF	adeG	adeH	bap	csuA/B	csuA	csuB	csuC	csuD	csuE	pgaA	pgaB	pgaC	pgaD	plc	plcD	lpsB	lpwA	lpxB	lpxC	lpxD	lpxL	lpxM	barA	barB	basA	basB	basC	basD	basF	basG	basH	basI	basJ	bauA	bauB	bauC	bauD	bauE	bauF	entE		abaI	abaR	bfmR
86	AC18103	OCL1	KL155	ompA	adeF	adeG	adeH	bap	csuA/B	csuA	csuB	csuC	csuD	csuE	pgaA	pgaB	pgaC	pgaD	plc	plcD	lpsB	lpxA	lpxB	lpxC	lpxD	lpxL	lpxM	barA	barB	basA	basB	basC	basD	basF	basG	basH	basI	basJ	bauA	bauB	bauC	bauD	bauE	bauF	entE	hemO	abaI	abaR	bfmR
87	AC18111	OCL1	KL155	ompA	adeF	adeG	adeH	bap	csuA/B	csuA	csuB	csuC	csuD	csuE	pgaA	pgaB	pgaC	pgaD	plc	plcD	lpsB	lpxA	lpxB	lpxC	lpxD	lpxL	lpxM	barA	barB	basA	basB	basC	basD	basF	basG	basH	basI	basJ	bauA	bauB	bauC	bauD	bauE	bauF	entE	hemO	abaI	abaR	bfmR
88	AC1902	OCL3	KL4	ompA	adeF	adeG	adeH	bap	csuA/B	csuA	csuB	csuC	csuD	csuE	pgaA	pgaB	pgaC	pgaD	plc	plcD	lpsB	lpxA	lpxB	lpxC	lpxD	lpxL	lpxM	barA	barB	basA	basB	basC	basD	basF	basG	basH	basI	basJ	bauA	bauB	bauC	bauD	bauE	bauF	entE	hemO	abaI	abaR	bfmR
89	AC1919	OCL1	KL155	ompA	adeF	adeG	adeH	bap	csuA/B	csuA	csuB	csuC	csuD	csuE	pgaA	pgaB	pgaC	pgaD	plc	plcD	lpsB	lpxA	lpxB	lpxC	lpxD	lpxL	lpxM	barA	barB	basA	basB	basC	basD	basF	basG	basH	basI	basJ	bauA	bauB	bauC	bauD	bauE	bauF	entE	hemO	abaI	abaR	bfmR
90	AC1930	OCL1	KL120	ompA	adeF	adeG	adeH	bap	csuA/B	csuA	csuB	csuC	csuD	csuE	pgaA	pgaB	pgaC	pgaD	plc	plcD	lpsB	lpwA	lpxB	lpxC	lpxD	lpxL	lpxM	barA	barB	basA	basB	basC	basD	basF	basG	basH	basI	basJ	bauA	bauB	bauC	bauD	bauE	bauF	entE	hemO	abaI	abaR	bfmR
91	AC1932	OCL5	KL30	ompA	adeF	adeG	adeH		csuA/B			csuC	csuD	csuE	pgaA	pgaB	pgaC	pgaD	plc	plcD	lpsB	lpwA	lpxB	lpxC	lpxD	lpxL	lpxM	barA	barB	basA	basB	basC	basD	basF	basG	basH	basI	basJ	bauA	bauB	bauC	bauD	bauE	bauF	entE	hemO	abaI		bfmR
92	AC1934	OCL5	KL176	ompA	adeF	adeG	adeH		csuA/B	csuA	csuB	csuC	csuD	csuE	pgaA	pgaB	pgaC	pgaD	plc	plcD	lpsB	lpwA	lpxB	lpxC	lpxD	lpxL	lpxM	barA	barB	basA	basB	basC	basD	basF	basG	basH	basI	basJ	bauA	bauB	bauC	bauD	bauE	bauF	entE	hemO	abaI		bfmR
93	AC1940	OCL1	KL155	ompA	adeF	adeG	adeH	bap	csuA/B	csuA	csuB	csuC	csuD	csuE	pgaA	pgaB	pgaC	pgaD	plc	plcD	lpsB	lpxA	lpxB	lpxC	lpxD	lpxL	lpxM	barA	barB	basA	basB	basC	basD	basF	basG	basH	basI	basJ	bauA	bauB	bauC	bauD	bauE	bauF	entE	hemO	abaI	abaR	bfmR
94	AC1950	OCL1	UK	ompA	adeF	adeG	adeH	bap	csuA/B	csuA	csuB	csuC	csuD	csuE	pgaA	pgaB	pgaC	pgaD	plc	plcD	lpsB	lpxA	lpxB	lpxC	lpxD	lpxL	lpxM	barA	barB	basA	basB	basC	basD	basF	basG	basH	basI	basJ	bauA	bauB	bauC	bauD	bauE	bauF	entE	hemO	abaI	abaR	bfmR
95	AC1956	OCL2	KL49	ompA	adeF	adeG	adeH								pgaA	pgaB	pgaC	pgaD	plc	plcD	lpsB	lpwA	lpxB	lpxC	lpxD	lpxL	lpxM	barA	barB	basA	basB	basC	basD	basF	basG	basH	basI	basJ	bauA	bauB	bauC	bauD	bauE	bauF	entE	hemO			bfmR
96	AC1957	OCL1	KL32	ompA	adeF	adeG	adeH	bap	csuA/B	csuA	csuB	csuC	csuD	csuE	pgaA	pgaB	pgaC	pgaD	plc	plcD	lpsB	lpxA	lpxB	lpxC	lpxD	lpxL	lpxM	barA	barB	basA	basB	basC	basD	basF	basG	basH	basI	basJ	bauA	bauB	bauC	bauD	bauE	bauF	entE	hemO	abaI	abaR	bfmR
97	AC1989	OCL1	KL2	ompA	adeF	adeG	adeH	bap	csuA/B	csuA	csuB	csuC	csuD	csuE	pgaA	pgaB	pgaC	pgaD	plc	plcD	lpsB	lpxA	lpxB	lpxC	lpxD	lpxL	lpxM	barA	barB	basA	basB	basC	basD	basF	basG	basH	basI	basJ	bauA	bauB	bauC	bauD	bauE	bauF	entE	hemO	abaI	abaR	bfmR
98	AC19106	OCL7	KL24	ompA	adeF	adeG	adeH	bap	csuA/B	csuA	csuB	csuC	csuD	csuE	pgaA	pgaB	pgaC	pgaD	plc	plcD	lpsB	lpwA	lpxB	lpxC	lpxD	lpxL	lpxM	barA	barB	basA	basB	basC	basD	basF	basG	basH	basI	basJ	bauA	bauB	bauC	bauD	bauE	bauF	entE		abaI	abaR	bfmR
99	AC19110	OCL1	KL32	ompA	adeF	adeG	adeH	bap	csuA/B	csuA	csuB	csuC	csuD	csuE	pgaA	pgaB	pgaC	pgaD	plc	plcD	lpsB	lpxA	lpxB	lpxC	lpxD	lpxL	lpxM	barA	barB	basA	basB	basC	basD	basF	basG	basH	basI	basJ	bauA	bauB	bauC	bauD	bauE	bauF	entE	hemO	abaI	abaR	bfmR
100	AC19111	OCL5	KL47	ompA	adeF	adeG	adeH	bap	csuA/B	csuA	csuB	csuC	csuD	csuE	pgaA	pgaB	pgaC	pgaD	plc	plcD	lpsB	lpwA	lpxB	lpxC	lpxD	lpxL	lpxM	barA	barB	basA	basB	basC	basD	basF	basG	basH	basI	basJ	bauA	bauB	bauC	bauD	bauE	bauF	entE	hemO	abaI	abaR	bfmR
101	AC19112	OCL8	KL111	ompA	adeF	adeG	adeH	bap	csuA/B	csuA	csuB	csuC	csuD	csuE	pgaA	pgaB	pgaC	pgaD	plc	plcD	lpsB	lpwA	lpxB	lpxC	lpxD	lpxL	lpxM	barA	barB	basA	basB	basC	basD	basF	basG	basH	basI	basJ	bauA	bauB	bauC	bauD	bauE	bauF	entE	hemO	abaI	abaR	bfmR
102	AC19113	OCL1	KL32	ompA	adeF	adeG	adeH	bap	csuA/B	csuA	csuB	csuC	csuD	csuE	pgaA	pgaB	pgaC	pgaD	plc	plcD	lpsB	lpxA	lpxB	lpxC	lpxD	lpxL	lpxM	barA	barB	basA	basB	basC	basD	basF	basG	basH	basI	basJ	bauA	bauB	bauC	bauD	bauE	bauF	entE	hemO	abaI	abaR	bfmR
103	AC19117	OCL1	KL32	ompA	adeF	adeG	adeH	bap	csuA/B	csuA	csuB	csuC	csuD	csuE	pgaA	pgaB	pgaC	pgaD	plc	plcD	lpsB	lpwA	lpxB	lpxC	lpxD	lpxL	lpxM	barA	barB	basA	basB	basC	basD	basF	basG	basH	basI	basJ	bauA	bauB	bauC	bauD	bauE	bauF	entE	hemO	abaI	abaR	bfmR
104	AC19128	OCL2	KL108	ompA	adeF	adeG	adeH								pgaA	pgaB	pgaC	pgaD	plc	plcD	lpsB	lpwA	lpxB	lpxC	lpxD	lpxL	lpxM	barA	barB	basA	basB	basC	basD	basF	basG	basH	basI	basJ	bauA	bauB	bauC	bauD	bauE	bauF	entE	hemO	abaI	abaR	bfmR
105	AC19135	OCL6	UK	ompA	adeF	adeG	adeH		csuA/B	csuA	csuB	csuC			pgaA	pgaB	pgaC	pgaD	plc	plcD	lpsB	lpwA	lpxB	lpxC	lpxD	lpxL	lpxM	barA	barB	basA	basB	basC	basD	basF	basG	basH	basI	basJ	bauA	bauB	bauC	bauD	bauE	bauF	entE	hemO	abaI		bfmR
106	AC19142	OCL1	KL2	ompA	adeF	adeG	adeH	bap	csuA/B	csuA	csuB	csuC	csuD	csuE	pgaA	pgaB	pgaC	pgaD	plc	plcD	lpsB	lpxA	lpxB	lpxC	lpxD	lpxL	lpxM	barA	barB	basA	basB	basC	basD	basF	basG	basH	basI	basJ	bauA	bauB	bauC	bauD	bauE	bauF	entE	hemO	abaI	abaR	bfmR
107	AC19145	OCL1	KL2	ompA	adeF	adeG	adeH	bap	csuA/B	csuA	csuB	csuC	csuD	csuE	pgaA	pgaB	pgaC	pgaD	plc	plcD	lpsB	lpxA	lpxB	lpxC	lpxD	lpxL	lpxM	barA	barB	basA	basB	basC	basD	basF	basG	basH	basI	basJ	bauA	bauB	bauC	bauD	bauE	bauF	entE	hemO	abaI	abaR	bfmR
108	AC2009	OCL5	KL116	ompA	adeF	adeG	adeH		csuA/B	csuA	csuB	csuC	csuD	csuE	pgaA	pgaB			plc	plcD	lpsB	lpwA	lpxB	lpxC	lpxD	lpxL	lpxM	barA	barB	basA	basB	basC	basD			basH		basJ	bauA	bauB	bauC	bauD	bauE	bauF	entE		abaI		bfmR
109	AC2010	OCL6	KL51	ompA	adeF	adeG	adeH	bap	csuA/B	csuA	csuB	csuC	csuD	csuE	pgaA	pgaB	pgaC	pgaD	plc	plcD	lpsB	lpwA	lpxB	lpxC	lpxD	lpxL	lpxM	barA	barB	basA	basB	basC	basD	basF	basG	basH	basI	basJ	bauA	bauB	bauC	bauD	bauE	bauF	entE	hemO	abaI	abaR	bfmR
110	AC2013	OCL2	KL9	ompA	adeF	adeG	adeH		csuA/B	csuA	csuB	csuC	csuD	csuE	pgaA	pgaB	pgaC	pgaD	plc	plcD	lpsB	lpwA	lpxB	lpxC	lpxD	lpxL	lpxM	barA	barB	basA	basB	basC	basD	basF	basG	basH	basI	basJ	bauA	bauB	bauC	bauD	bauE	bauF	entE		abaI		bfmR
111	AC2014	OCL5	KL59	ompA	adeF	adeG	adeH		csuA/B	csuA		csuC	csuD	csuE	pgaA	pgaB	pgaC		plc	plcD	lpsB	lpwA	lpxB	lpxC	lpxD	lpxL	lpxM	barA	barB	basA	basB	basC	basD	basF	basG	basH	basI	basJ	bauA	bauB	bauC	bauD	bauE	bauF	entE		abaI		bfmR
112	AC2015	OCL1	KL32	ompA	adeF	adeG	adeH	bap	csuA/B	csuA	csuB	csuC	csuD	csuE	pgaA	pgaB	pgaC	pgaD	plc	plcD	lpsB	lpxA	lpxB	lpxC	lpxD	lpxL	lpxM	barA	barB	basA	basB	basC	basD	basF	basG	basH	basI	basJ	bauA	bauB	bauC	bauD	bauE	bauF	entE	hemO	abaI	abaR	bfmR
113	AC2018	OCL1	KL32	ompA	adeF	adeG	adeH	bap	csuA/B	csuA	csuB	csuC	csuD	csuE	pgaA	pgaB	pgaC	pgaD	plc	plcD	lpsB	lpxA	lpxB	lpxC	lpxD	lpxL	lpxM	barA	barB	basA	basB	basC	basD	basF	basG	basH	basI	basJ	bauA	bauB	bauC	bauD	bauE	bauF	entE	hemO	abaI	abaR	bfmR
114	AC2024	OCL1	KL2	ompA	adeF	adeG	adeH	bap	csuA/B	csuA	csuB				pgaA	pgaB	pgaC	pgaD	plc	plcD	lpsB	lpwA	lpxB	lpxC	lpxD	lpxL	lpxM	barA	barB	basA	basB	basC	basD	basF	basG	basH	basI	basJ	bauA	bauB	bauC	bauD	bauE	bauF	entE	hemO	abaI	abaR	bfmR
115	AC2025	OCL2	KL108	ompA	adeF	adeG	adeH								pgaA	pgaB	pgaC	pgaD	plc	plcD	lpsB	lpwA	lpxB	lpxC	lpxD	lpxL	lpxM	barA	barB	basA	basB	basC	basD	basF	basG	basH	basI	basJ	bauA	bauB	bauC	bauD	bauE	bauF	entE	hemO			bfmR
116	AC2028	OCL8	KL106	ompA	adeF	adeG	adeH	bap	csuA/B	csuA	csuB	csuC	csuD	csuE	pgaA	pgaB	pgaC	pgaD	plc	plcD	lpsB	lpwA	lpxB	lpxC	lpxD	lpxL	lpxM	barA	barB	basA	basB	basC	basD	basF	basG	basH	basI	basJ	bauA	bauB	bauC	bauD	bauE	bauF	entE	hemO	abaI	abaR	bfmR
117	AC2029	OCL1	KL2	ompA	adeF	adeG	adeH	bap	csuA/B	csuA	csuB	csuC	csuD	csuE	pgaA	pgaB	pgaC	pgaD	plc	plcD	lpsB	lpxA	lpxB	lpxC	lpxD	lpxL	lpxM	barA	barB	basA	basB	basC	basD	basF	basG	basH	basI	basJ	bauA	bauB	bauC	bauD	bauE	bauF	entE	hemO	abaI	abaR	bfmR
118	AC2034	OCL1	KL2	ompA	adeF	adeG	adeH	bap	csuA/B	csuA	csuB	csuC	csuD	csuE	pgaA	pgaB	pgaC	pgaD	plc	plcD	lpsB	lpxA	lpxB	lpxC	lpxD	lpxL	lpxM	barA	barB	basA	basB	basC	basD	basF	basG	basH	basI	basJ	bauA	bauB	bauC	bauD	bauE	bauF	entE	hemO	abaI	abaR	bfmR
119	AC2035	OCL1	KL2	ompA	adeF	adeG	adeH	bap	csuA/B	csuA	csuB	csuC	csuD	csuE	pgaA	pgaB	pgaC	pgaD	plc	plcD	lpsB	lpxA	lpxB	lpxC	lpxD	lpxL	lpxM	barA	barB	basA	basB	basC	basD	basF	basG	basH	basI	basJ	bauA	bauB	bauC	bauD	bauE	bauF	entE	hemO	abaI	abaR	bfmR
120	AC2036	OCL1	KL2	ompA	adeF	adeG	adeH	bap	csuA/B	csuA	csuB	csuC	csuD	csuE	pgaA	pgaB	pgaC	pgaD	plc	plcD	lpsB	lpxA	lpxB	lpxC	lpxD	lpxL	lpxM	barA	barB	basA	basB	basC	basD	basF	basG	basH	basI	basJ	bauA	bauB	bauC	bauD	bauE	bauF	entE	hemO	abaI	abaR	bfmR
121	AC2037	OCL1	KL2	ompA	adeF	adeG	adeH	bap	csuA/B	csuA	csuB	csuC	csuD	csuE	pgaA	pgaB	pgaC	pgaD	plc	plcD	lpsB	lpwA	lpxB	lpxC	lpxD	lpxL	lpxM	barA	barB	basA	basB	basC	basD	basF	basG	basH	basI	basJ	bauA	bauB	bauC	bauD	bauE	bauF	entE	hemO	abaI	abaR	bfmR
122	AC2041	OCL5	KL10	ompA	adeF	adeG	adeH		csuA/B	csuA	csuB	csuC	csuD	csuE	pgaA	pgaB	pgaC	pgaD	plc	plcD	lpsB	lpwA	lpxB	lpxC	lpxD	lpxL	lpxM	barA	barB	basA	basB	basC	basD	basF	basG	basH	basI	basJ	bauA	bauB	bauC	bauD	bauE	bauF	entE	hemO	abaI	abaR	bfmR
123	AC2043	OCL7	KL47	ompA	adeF	adeG	adeH	bap				csuC	csuD	csuE	pgaA	pgaB	pgaC	pgaD	plc	plcD	lpsB	lpwA	lpxB	lpxC	lpxD	lpxL	lpxM	barA	barB	basA	basB	basC	basD	basF	basG	basH	basI	basJ	bauA	bauB	bauC	bauD	bauE	bauF	entE		abaI	abaR	bfmR
124	AC2044	OCL1	KL32	ompA	adeF	adeG	adeH	bap	csuA/B	csuA	csuB	csuC	csuD	csuE	pgaA	pgaB	pgaC	pgaD	plc	plcD	lpsB	lpwA	lpxB	lpxC	lpxD	lpxL	lpxM	barA	barB	basA	basB	basC	basD	basF	basG	basH	basI	basJ	bauA	bauB	bauC	bauD	bauE	bauF	entE	hemO	abaI	abaR	bfmR
125	AC2045	OCL2	KL50	ompA	adeF	adeG	adeH	bap	csuA/B	csuA	csuB	csuC	csuD	csuE	pgaA	pgaB	pgaC	pgaD	plc	plcD	lpsB	lpwA	lpxB	lpxC	lpxD	lpxL	lpxM	barA	barB	basA	basB	basC	basD	basF	basG	basH	basI	basJ	bauA	bauB	bauC	bauD	bauE	bauF	entE		abaI	abaR	bfmR
126	AC2046	OCL1	KL2	ompA	adeF	adeG	adeH	bap	csuA/B	csuA	csuB	csuC	csuD	csuE	pgaA	pgaB	pgaC	pgaD	plc	plcD	lpsB	lpxA	lpxB	lpxC	lpxD	lpxL	lpxM	barA	barB	basA	basB	basC	basD	basF	basG	basH	basI	basJ	bauA	bauB	bauC	bauD	bauE	bauF	entE	hemO	abaI	abaR	bfmR
[truncated: 2 more columns]

## Sheet: T6SS profile
The type VI secretion system (T6SS) genes in 126 Terengganu A. baumannii clinical isolates
NO.	SAMPLES	TssA	TssB	TssC	TssE	TssF	TssG	TssH/ClpV	TssK	TssL	TssM	TagX	Hcp	VgrG	PAAR	tse1	tse2	tse3	tse4	TYPE
1	AC1106													VgrG						T6SS-negative
2	AC1108	TssA	TssB	TssC	TssE	TssF	TssG	TssH/ClpV	TssK	TssL	TssM	TagX	Hcp	VgrG	PAAR					T6SS-1B
3	AC1119	TssA	TssB	TssC	TssE	TssF	TssG	TssH/ClpV	TssK	TssL	TssM	TagX	Hcp	VgrG	PAAR					T6SS-1A
4	AC1123	TssA	TssB	TssC	TssE	TssF	TssG	TssH/ClpV	TssK	TssL	TssM	TagX	Hcp	VgrG	PAAR					T6SS-1A
5	AC1138	TssA	TssB	TssC	TssE	TssF	TssG	TssH/ClpV	TssK	TssL	TssM	TagX	Hcp	VgrG	PAAR					T6SS-1A
6	AC1140	TssA	TssB	TssC	TssE	TssF	TssG	TssH/ClpV	TssK	TssL	TssM	TagX	Hcp	VgrG	PAAR					T6SS-1A
7	AC1201	TssA	TssB	TssC	TssE	TssF	TssG	TssH/ClpV	TssK	TssL	TssM	TagX	Hcp	VgrG	PAAR					T6SS-1A
8	AC1202	TssA	TssB	TssC	TssE	TssF	TssG	TssH/ClpV	TssK	TssL	TssM	TagX	Hcp	VgrG	PAAR					T6SS-1B
9	AC1204	TssA	TssB	TssC	TssE	TssF	TssG	TssH/ClpV	TssK	TssL	TssM	TagX	Hcp	VgrG	PAAR					T6SS-1A
10	AC1205	TssA	TssB	TssC	TssE	TssF	TssG	TssH/ClpV	TssK	TssL	TssM	TagX	Hcp	VgrG	PAAR					T6SS-1B
11	AC1206	TssA	TssB	TssC	TssE	TssF	TssG	TssH/ClpV	TssK	TssL	TssM	TagX	Hcp	VgrG	PAAR					T6SS-1A
12	AC1208	TssA	TssB	TssC	TssE	TssF	TssG	TssH/ClpV	TssK	TssL	TssM	TagX	Hcp	VgrG	PAAR					T6SS-1A
13	AC1213	TssA	TssB	TssC	TssE	TssF	TssG	TssH/ClpV	TssK	TssL	TssM	TagX	Hcp	VgrG	PAAR					T6SS-1B
14	AC1217	TssA	TssB	TssC	TssE	TssF	TssG	TssH/ClpV	TssK	TssL	TssM	TagX	Hcp	VgrG	PAAR	tse1	tse2			T6SS-1B
15	AC1218	TssA	TssB	TssC	TssE	TssF	TssG	TssH/ClpV	TssK	TssL	TssM	TagX	Hcp	VgrG	PAAR					T6SS-1A
16	AC1220	TssA	TssB	TssC	TssE	TssF	TssG	TssH/ClpV	TssK	TssL	TssM	TagX	Hcp	VgrG	PAAR					T6SS-1A
17	AC1221	TssA	TssB	TssC	TssE	TssF	TssG	TssH/ClpV	TssK	TssL	TssM	TagX	Hcp	VgrG	PAAR					T6SS-1B
18	AC1222	TssA	TssB	TssC	TssE	TssF	TssG	TssH/ClpV	TssK	TssL	TssM	TagX	Hcp	VgrG	PAAR					T6SS-1A
19	AC1223	TssA	TssB	TssC	TssE	TssF	TssG	TssH/ClpV	TssK	TssL	TssM	TagX	Hcp	VgrG	PAAR					T6SS-1A
20	AC1224	TssA	TssB	TssC	TssE	TssF	TssG	TssH/ClpV	TssK	TssL	TssM	TagX	Hcp	VgrG	PAAR	tse1				T6SS-1A
21	AC1520	TssA	TssB	TssC	TssE	TssF	TssG	TssH/ClpV	TssK	TssL	TssM	TagX	Hcp	VgrG	PAAR					T6SS-1B
22	AC1521	TssA	TssB	TssC	TssE	TssF	TssG	TssH/ClpV	TssK	TssL	TssM	TagX	Hcp	VgrG	PAAR					T6SS-1B
23	AC1522	TssA	TssB	TssC	TssE	TssF	TssG	TssH/ClpV	TssK	TssL	TssM	TagX	Hcp	VgrG	PAAR					T6SS-1B
24	AC1532	TssA	TssB	TssC	TssE	TssF	TssG	TssH/ClpV	TssK	TssL	TssM	TagX	Hcp	VgrG	PAAR	tse1				T6SS-1B
25	AC1533	TssA	TssB	TssC	TssE	TssF	TssG	TssH/ClpV	TssK	TssL	TssM	TagX	Hcp	VgrG	PAAR					T6SS-1A
26	AC1538	TssA	TssB	TssC	TssE	TssF	TssG	TssH/ClpV	TssK	TssL	TssM	TagX	Hcp	VgrG	PAAR					T6SS-1B
27	AC1556	TssA	TssB	TssC	TssE	TssF	TssG	TssH/ClpV	TssK	TssL	TssM	TagX	Hcp	VgrG	PAAR					T6SS-1A
28	AC1557	TssA	TssB	TssC	TssE	TssF	TssG	TssH/ClpV	TssK	TssL	TssM	TagX	Hcp	VgrG	PAAR					T6SS-1A
29	AC1560	TssA	TssB	TssC	TssE	TssF	TssG	TssH/ClpV	TssK	TssL	TssM	TagX	Hcp	VgrG	PAAR		tse2	tse3	tse4	T6SS-1B
30	AC1561	TssA	TssB	TssC	TssE	TssF	TssG	TssH/ClpV	TssK	TssL	TssM	TagX	Hcp	VgrG	PAAR		tse2	tse3		T6SS-1B
31	AC15101	TssA	TssB	TssC	TssE	TssF	TssG	TssH/ClpV	TssK	TssL	TssM	TagX	Hcp	VgrG	PAAR					T6SS-1B
32	AC15139																			T6SS-negative
33	AC15163	TssA	TssB	TssC	TssE	TssF	TssG	TssH/ClpV	TssK	TssL	TssM	TagX	Hcp	VgrG	PAAR					T6SS-1B
34	AC15190													VgrG						T6SS-negative
35	AC1601	TssA	TssB	TssC	TssE	TssF	TssG	TssH/ClpV	TssK	TssL	TssM	TagX	Hcp	VgrG	PAAR					T6SS-1B
36	AC1602	TssA	TssB	TssC	TssE	TssF	TssG	TssH/ClpV	TssK	TssL	TssM	TagX	Hcp	VgrG	PAAR					T6SS-1A
37	AC1607	TssA	TssB	TssC	TssE	TssF	TssG	TssH/ClpV	TssK	TssL	TssM	TagX	Hcp	VgrG	PAAR					T6SS-1A
38	AC1612	TssA	TssB	TssC	TssE	TssF	TssG	TssH/ClpV	TssK	TssL	TssM	TagX	Hcp	VgrG	PAAR					T6SS-1A
39	AC1613													VgrG	PAAR					T6SS-negative
40	AC1617	TssA	TssB	TssC	TssE	TssF	TssG	TssH/ClpV	TssK	TssL	TssM	TagX	Hcp	VgrG	PAAR					T6SS-1A
41	AC1619	TssA			TssE	TssF	TssG	TssH/ClpV	TssK	TssL	TssM	TagX		VgrG	PAAR		tse2			T6SS-negative
42	AC1623	TssA	TssB	TssC	TssE	TssF	TssG	TssH/ClpV	TssK	TssL	TssM	TagX	Hcp	VgrG	PAAR			tse3		T6SS-1B
43	AC1633	TssA	TssB	TssC	TssE	TssF	TssG	TssH/ClpV	TssK	TssL	TssM	TagX	Hcp	VgrG	PAAR		tse2			T6SS-1B
44	AC1638													VgrG						T6SS-negative
45	AC1639													VgrG						T6SS-negative
46	AC1701													VgrG	PAAR					T6SS-negative
47	AC1702	TssA	TssB	TssC	TssE	TssF	TssG	TssH/ClpV	TssK	TssL	TssM	TagX	Hcp	VgrG	PAAR					T6SS-1A
48	AC1704	TssA	TssB	TssC	TssE	TssF	TssG	TssH/ClpV	TssK	TssL	TssM	TagX	Hcp	VgrG	PAAR					T6SS-1A
49	AC1705	TssA	TssB	TssC	TssE	TssF	TssG	TssH/ClpV	TssK	TssL	TssM	TagX	Hcp	VgrG	PAAR					T6SS-1A
50	AC1709													VgrG	PAAR					T6SS-negative
51	AC1712													VgrG	PAAR					T6SS-negative
52	AC1713	TssA	TssB	TssC	TssE	TssF	TssG	TssH/ClpV	TssK	TssL	TssM	TagX	Hcp	VgrG	PAAR					T6SS-1B
53	AC1716	TssA	TssB	TssC	TssE	TssF	TssG	TssH/ClpV	TssK	TssL	TssM	TagX	Hcp	VgrG	PAAR					T6SS-1B
54	AC1718	TssA	TssB	TssC	TssE	TssF	TssG	TssH/ClpV	TssK	TssL	TssM	TagX	Hcp	VgrG	PAAR					T6SS-1A
55	AC1729	TssA	TssB	TssC	TssE	TssF	TssG	TssH/ClpV	TssK	TssL	TssM	TagX	Hcp	VgrG	PAAR					T6SS-1B
56	AC1732	TssA	TssB	TssC	TssE	TssF	TssG	TssH/ClpV	TssK	TssL	TssM	TagX	Hcp	VgrG	PAAR					T6SS-1A
57	AC1738	TssA	TssB	TssC	TssE	TssF	TssG	TssH/ClpV	TssK	TssL	TssM	TagX	Hcp	VgrG	PAAR					T6SS-1B
58	AC1739													VgrG	PAAR					T6SS-negative
59	AC1750													VgrG	PAAR					T6SS-negative
60	AC1752													VgrG	PAAR					T6SS-negative
61	AC1759	TssA	TssB	TssC	TssE	TssF	TssG	TssH/ClpV	TssK	TssL	TssM	TagX	Hcp	VgrG	PAAR		tse2	tse3	tse4	T6SS-1B
62	AC1763	TssA	TssB	TssC	TssE	TssF	TssG	TssH/ClpV	TssK	TssL	TssM	TagX	Hcp	VgrG	PAAR					T6SS-1A
63	AC1779													VgrG						T6SS-negative
64	AC1780	TssA	TssB	TssC	TssE	TssF	TssG	TssH/ClpV	TssK	TssL	TssM	TagX	Hcp	VgrG	PAAR					T6SS-1B
65	AC1794	TssA	TssB	TssC	TssE	TssF	TssG	TssH/ClpV	TssK	TssL	TssM	TagX	Hcp	VgrG	PAAR		tse2			T6SS-1A
66	AC1795	TssA	TssB	TssC	TssE	TssF	TssG	TssH/ClpV	TssK	TssL	TssM	TagX	Hcp	VgrG	PAAR					T6SS-1A
67	AC1813	TssA	TssB	TssC	TssE	TssF	TssG	TssH/ClpV	TssK	TssL	TssM	TagX	Hcp	VgrG	PAAR					T6SS-1A
68	AC1828	TssA	TssB	TssC	TssE	TssF	TssG	TssH/ClpV	TssK	TssL	TssM	TagX	Hcp	VgrG	PAAR					T6SS-1B
69	AC1829	TssA	TssB	TssC	TssE	TssF	TssG	TssH/ClpV	TssK	TssL	TssM	TagX	Hcp	VgrG	PAAR					T6SS-1B
70	AC1830	TssA	TssB	TssC	TssE	TssF	TssG	TssH/ClpV	TssK	TssL	TssM	TagX	Hcp	VgrG	PAAR					T6SS-1A
71	AC1831	TssA	TssB	TssC	TssE	TssF	TssG	TssH/ClpV	TssK	TssL	TssM	TagX	Hcp	VgrG	PAAR					T6SS-1A
72	AC1836	TssA	TssB	TssC	TssE	TssF	TssG	TssH/ClpV	TssK	TssL	TssM	TagX	Hcp	VgrG	PAAR					T6SS-1A
73	AC1839	TssA	TssB	TssC	TssE	TssF	TssG	TssH/ClpV	TssK	TssL	TssM	TagX	Hcp	VgrG	PAAR					T6SS-1A
74	AC1845	TssA	TssB	TssC	TssE	TssF	TssG	TssH/ClpV	TssK	TssL	TssM	TagX	Hcp	VgrG	PAAR					T6SS-1B
75	AC1847													VgrG						T6SS-negative
76	AC1859	TssA	TssB	TssC	TssE	TssF	TssG	TssH/ClpV	TssK	TssL	TssM	TagX	Hcp	VgrG	PAAR					T6SS-1B
77	AC1866													VgrG						T6SS-negative
78	AC1873	TssA	TssB	TssC	TssE	TssF	TssG	TssH/ClpV	TssK	TssL	TssM	TagX	Hcp	VgrG	PAAR					T6SS-1B
79	AC1882	TssA	TssB	TssC	TssE	TssF	TssG	TssH/ClpV	TssK	TssL	TssM	TagX	Hcp	VgrG	PAAR					T6SS-1A
80	AC1883	TssA	TssB	TssC	TssE	TssF	TssG	TssH/ClpV	TssK	TssL	TssM	TagX	Hcp	VgrG	PAAR					T6SS-1A
81	AC1884	TssA	TssB	TssC	TssE	TssF	TssG	TssH/ClpV	TssK	TssL	TssM	TagX	Hcp	VgrG	PAAR					T6SS-1A
82	AC1890													VgrG	PAAR					T6SS-negative
83	AC1891													VgrG	PAAR		tse2			T6SS-negative
84	AC1898	TssA	TssB	TssC	TssE	TssF	TssG	TssH/ClpV	TssK	TssL	TssM	TagX	Hcp	VgrG	PAAR					T6SS-1A
85	AC18102	TssA	TssB	TssC	TssE	TssF	TssG	TssH/ClpV	TssK	TssL	TssM	TagX	Hcp	VgrG	PAAR					T6SS-1B
86	AC18103	TssA	TssB	TssC	TssE	TssF	TssG	TssH/ClpV	TssK	TssL	TssM	TagX	Hcp	VgrG	PAAR					T6SS-1A
87	AC18111	TssA	TssB	TssC	TssE	TssF	TssG	TssH/ClpV	TssK	TssL	TssM	TagX	Hcp	VgrG	PAAR					T6SS-1B
88	AC1902	TssA	TssB	TssC	TssE	TssF	TssG	TssH/ClpV	TssK	TssL	TssM	TagX	Hcp	VgrG	PAAR					T6SS-1A
89	AC1919	TssA	TssB	TssC	TssE	TssF	TssG	TssH/ClpV	TssK	TssL	TssM	TagX	Hcp	VgrG	PAAR					T6SS-1B
90	AC1930	TssA	TssB	TssC	TssE	TssF	TssG	TssH/ClpV	TssK	TssL	TssM	TagX	Hcp	VgrG	PAAR					T6SS-1B
91	AC1932														PAAR		tse2			T6SS-negative
92	AC1934													VgrG	82.56					T6SS-negative
93	AC1940	TssA	TssB	TssC	TssE	TssF	TssG	TssH/ClpV	TssK	TssL	TssM	TagX	Hcp	VgrG	PAAR					T6SS-1A
94	AC1950	TssA	TssB	TssC	TssE	TssF	TssG	TssH/ClpV	TssK	TssL	TssM	TagX	Hcp	VgrG	PAAR					T6SS-1B
95	AC1956	TssA							TssK	TssL		TagX		VgrG						T6SS-negative
96	AC1957	TssA	TssB	TssC	TssE	TssF	TssG	TssH/ClpV	TssK	TssL	TssM	TagX	Hcp	VgrG	PAAR					T6SS-1A
97	AC1989	TssA	TssB	TssC	TssE	TssF	TssG	TssH/ClpV	TssK	TssL	TssM	TagX	Hcp	VgrG	PAAR					T6SS-1B
98	AC19106													VgrG						T6SS-negative
99	AC19110	TssA	TssB	TssC	TssE	TssF	TssG	TssH/ClpV	TssK	TssL	TssM	TagX	Hcp	VgrG	PAAR					T6SS-1A
100	AC19111													VgrG						T6SS-negative
101	AC19112													VgrG						T6SS-negative
102	AC19113	TssA	TssB	TssC	TssE	TssF	TssG	TssH/ClpV	TssK	TssL	TssM	TagX	Hcp	VgrG	PAAR					T6SS-1B
103	AC19117	TssA	TssB	TssC	TssE	TssF	TssG	TssH/ClpV	TssK	TssL	TssM	TagX	Hcp	VgrG	PAAR					T6SS-1A
104	AC19128													VgrG						T6SS-negative
105	AC19135														PAAR					T6SS-negative
106	AC19142	TssA	TssB	TssC	TssE	TssF	TssG	TssH/ClpV	TssK	TssL	TssM	TagX	Hcp	VgrG	PAAR					T6SS-1A
107	AC19145	TssA	TssB	TssC	TssE	TssF	TssG	TssH/ClpV	TssK	TssL	TssM	TagX	Hcp	VgrG	PAAR					T6SS-1A
108	AC2009													VgrG						T6SS-negative
109	AC2010	TssA	TssB	TssC	TssE	TssF	TssG	TssH/ClpV	TssK	TssL	TssM	TagX	Hcp	VgrG	PAAR					T6SS-1A
110	AC2013	TssA	TssB	TssC	TssE	TssF	TssG	TssH/ClpV	TssK	TssL	TssM	TagX	Hcp	VgrG	PAAR					T6SS-1B
111	AC2014													VgrG						T6SS-negative
112	AC2015	TssA	TssB	TssC	TssE	TssF	TssG	TssH/ClpV	TssK	TssL	TssM	TagX	Hcp	VgrG	PAAR					T6SS-1A
113	AC2018	TssA	TssB	TssC	TssE	TssF	TssG	TssH/ClpV	TssK	TssL	TssM	TagX	Hcp	VgrG	PAAR					T6SS-1B
114	AC2024	TssA	TssB	TssC	TssE	TssF	TssG	TssH/ClpV	TssK	TssL	TssM	TagX	Hcp	VgrG	PAAR					T6SS-1A
115	AC2025	TssA	TssB	TssC	TssE	TssF	TssG	TssH/ClpV	TssK	TssL	TssM	TagX	Hcp	VgrG	PAAR					T6SS-1B
116	AC2028	TssA	TssB	TssC	TssE	TssF	TssG	TssH/ClpV	TssK	TssL	TssM	TagX	Hcp	VgrG	PAAR		tse2			T6SS-1B
117	AC2029	TssA	TssB	TssC	TssE	TssF	TssG	TssH/ClpV	TssK	TssL	TssM	TagX	Hcp	VgrG	PAAR					T6SS-1B
118	AC2034	TssA	TssB	TssC	TssE	TssF	TssG	TssH/ClpV	TssK	TssL	TssM	TagX	Hcp	VgrG	PAAR					T6SS-1B
119	AC2035	TssA	TssB	TssC	TssE	TssF	TssG	TssH/ClpV	TssK	TssL	TssM	TagX	Hcp	VgrG	PAAR					T6SS-negative
120	AC2036	TssA	TssB	TssC	TssE	TssF	TssG	TssH/ClpV	TssK	TssL	TssM	TagX	Hcp	VgrG	PAAR					T6SS-negative
121	AC2037	TssA	TssB	TssC	TssE	TssF	TssG	TssH/ClpV	TssK	TssL	TssM	TagX	Hcp	VgrG	PAAR					T6SS-1A
122	AC2041	TssA	TssB	TssC	TssE	TssF	TssG	TssH/ClpV	TssK	TssL	TssM	TagX	Hcp	VgrG	PAAR		tse2			T6SS-1B
123	AC2043											TagX		VgrG						T6SS-negative
124	AC2044													VgrG	PAAR					T6SS-negative
125	AC2045	TssA	TssB	TssC	TssE	TssF	TssG	TssH/ClpV	TssK	TssL	TssM	TagX	Hcp	VgrG	PAAR	tse1	tse2	tse3	tse4	T6SS-1B
126	AC2046	TssA	TssB	TssC	TssE	TssF	TssG	TssH/ClpV	TssK	TssL	TssM	TagX	Hcp	VgrG	PAAR					T6SS-1B

## Sheet: Rep_gene_normalized coverage
The rep plasmid genes and their normalized coverage in the 126 Terengganu A. baumannii clinical isolates
			Rep_1 family				Rep_3 family																											RepPriCT_1 family
No	SAMPLE	RES PROFILE	1__R1__r1-T1	1__R1__r1-T2	1__R1__r1-T7	1__R1__r1-T8	2__R3__r3-T1	BLAST_Pac12	2__R3__r3-T2	2__R3__r3-T3	2__R3__r3-T5	2__R3__r3-T6	2__R3__r3-T7	2__R3__r3-T10	2__R3__r3-T12	2__R3__r3-T13	2__R3__r3-T15	2__R3__r3-T16	2__R3__r3-T20	2__R3__r3-T21	2__R3__r3-T23	2__R3__r3-T27	2__R3__r3-T28	2__R3__r3-T34	2__R3__r3-T37	2__R3__r3-T42	2__R3__r3-T43	2__R3__r3-T45	2__R3__r3-T60	2__R3__r3-T61	2__R3__r3-T62	2__R3__r3-T67	2__R3__r3-T79	3__RP__rP-T1	3__RP__rP-T5
1	AC1106	MDR								0.51												0.85									1.54
2	AC1108	MDR					0.47	1
3	AC1119	MDR		3.09			3.72	1			3.72																						3.72
4	AC1123	MDR					1.15	1
5	AC1138	MDR					1.29	1
6	AC1140	MDR					1.37	1																					0.97					0.67
7	AC1201	MDR					1.18	1
8	AC1202	MDR					1.99	1																					0.9
9	AC1204	MDR					1.36	1
10	AC1205	MDR					1.25	1
11	AC1206	MDR					1.25	1
12	AC1208	MDR					0.82	1																					0.86					0.83
13	AC1213	MDR					0.82	1
14	AC1217	NON-MDR								0.45	1.6																						1.6
15	AC1218	MDR					1.13	1
16	AC1220	MDR					1.12	1
17	AC1221	MDR					1.11	1
18	AC1222	MDR					2.19	1																					0.9
19	AC1223	MDR					1.45	1
20	AC1224	MDR																					0.59
21	AC1520	MDR					1.75	1																					0.99
22	AC1521	MDR					1.77	1																					1					0.92
23	AC1522	MDR					1.45	1
24	AC1532	MDR																					1.68
25	AC1533	MDR					1.35	1
26	AC1538	MDR					1.16	1																					0.99
27	AC1556	NON-MDR																				1.55
28	AC1557	MDR					5.75	1																					1.39
29	AC1560	NON-MDR									0.83						0.92																0.83
30	AC1561	NON-MDR									2.12																						2.12
31	AC15101	MDR					2.22	1																					0.98					0.92
32	AC15139	NON-MDR							0.82			0.48			0.82	0.86
33	AC15163	MDR					2.41	1																					0.98					1.01
34	AC15190	MDR								0.59
35	AC1601	MDR					1.72	1																					0.98
36	AC1602	MDR					1.46	1																					0.97					0.61
37	AC1607	NON-MDR
38	AC1612	MDR		1.39							0.75																						0.75
39	AC1613	MDR					0.89	1		0.32																			0.93
40	AC1617	NON-MDR									0.55																						0.55
41	AC1619	NON-MDR								0.35								0.48				0.53
42	AC1623	MDR								0.53						1.08													1.34
43	AC1633	MDR																						2.2						3.48		2.17
44	AC1638	NON-MDR														0.42				0.42		0.58
45	AC1639	NON-MDR	2.83							0.39																	1.33
46	AC1701	NON-MDR	8.89											5.7								1.95
47	AC1702	MDR					5.26	1																					0.97					1.2
48	AC1704	MDR					6.67	1																					0.98
49	AC1705	MDR					4.3	1																					0.98
50	AC1709	MDR					4.19	1																					0.87					1.03
51	AC1712	MDR					4.06	1																					0.75					0.89
52	AC1713	MDR	5.94							0.69
53	AC1716	MDR					5.1	1																					0.99					1.08
54	AC1718	MDR					5.38	1																					0.98
55	AC1729	MDR					4.5	1																					0.98					1.23
56	AC1732	MDR							1.02
57	AC1738	MDR				4.53	1.78	1																					0.93					0.56
58	AC1739	MDR					4.58	1																										1.15
59	AC1750	MDR					7.04	1																										1.12
60	AC1752	MDR					5.56	1		0.65
61	AC1759	NON-MDR									4.23
62	AC1763	MDR					7.43	1																					0.98
63	AC1779	MDR		21.92						0.78
64	AC1780	MDR					5.1	1																					0.98					0.97
65	AC1794	NON-MDR							5.54
66	AC1795	MDR					5.97	1																					0.97
67	AC1813	MDR					5.04	1																					1.01					0.76
68	AC1828	MDR	0.95				4.43	1																					1.03					0.69
69	AC1829	MDR					3.52	1																					1.04					0.98
70	AC1830	MDR					4.08	1																					0.99					0.96
71	AC1831	MDR					4.32	1																					0.99					0.96
72	AC1836	MDR					6.1	1																					0.99					0.96
73	AC1839	MDR														3.15
74	AC1845	MDR					5.5	1																					0.98
75	AC1847	MDR								0.66
76	AC1859	MDR	4.56				0.41	1
77	AC1866	MDR	2.94	3.18	2.02
78	AC1873	MDR					2.19	1																					1.04					0.8
79	AC1882	MDR					0.99	1																					0.99					1.01
80	AC1883	NON-MDR
81	AC1884	MDR					5.36	1
82	AC1890	MDR					4.87	1		0.95
83	AC1891	NON-MDR										0.79
84	AC1898	MDR					4.71	1																					0.99					1.04
85	AC18102	NON-MDR														2.98
86	AC18103	MDR					7.58	1																					0.99					1.25
87	AC18111	MDR					5.84	1																					0.98
88	AC1902	MDR		5.18			2.12	1
89	AC1919	MDR					1.9	1																					1.04					0.83
90	AC1930	MDR					1.58	1																					0.99
91	AC1932	MDR											0.84
92	AC1934	NON-MDR							1.23				1.02						1.21		1.65					1.65
93	AC1940	MDR					3.76	1																					1
94	AC1950	MDR					1.74	1																					0.99					0.95
95	AC1956	NON-MDR									2.57																						2.57
96	AC1957	MDR					2.1	1																					1					0.67
97	AC1989	MDR					1.9	1																					0.91
98	AC19106	NON-MDR								0.76	1.65
99	AC19110	MDR					2.21	1																					1.03					0.7
100	AC19111	MDR								0.73
101	AC19112	NON-MDR	2.92						0.94	0.84					0.94
102	AC19113	MDR					2.6	1																					1.01					0.67
103	AC19117	MDR					1.73	1																					1.02					0.74
104	AC19128	NON-MDR									1.34
105	AC19135	NON-MDR									1.15		0.76																				1.15
106	AC19142	MDR					2	1																					1					0.67
107	AC19145	MDR					1.81	1																					0.95
108	AC2009	NON-MDR											1.23				3.57														2.11				1.12
109	AC2010	NON-MDR																										1.16
110	AC2013	MDR									0.88
111	AC2014	MDR														1.43				0.54		0.67
112	AC2015	MDR					1.86	1																					1.02					0.78
113	AC2018	MDR					2.06	1																					1.04					0.91
114	AC2024	MDR					2.5	1
115	AC2025	NON-MDR									2.28					2.13																	2.28
116	AC2028	NON-MDR
117	AC2029	MDR					1.06	1																					0.94
118	AC2034	MDR					2.92	1																					0.95
119	AC2035	MDR					1.49	1																					1.01
120	AC2036	MDR					1.55	1																					1.01
121	AC2037	MDR					2.26	1																					1.01
122	AC2041	NON-MDR
123	AC2043	NON-MDR																	0.71			0.53									1.22
124	AC2044	MDR					1.03	1																					1.06					0.69
125	AC2045	NON-MDR														1.17									0.98
126	AC2046	MDR					1.52	1																					0.92
	present gene
	absent rep isolate

## Sheet: Reference genomes
The characteristics of other Malaysian A. baumannii strains, along with reference genomes of A. baumannii that represent the known major Global Clones (GC1 to GC8)
NO	COUNTRY OF ISOLATION*	ISOLATE	ACCESSION NO.	SOURCE OF ISOLATE	PASTEUR MLST**	GLOBAL CLONE***
1	AFGANISTAN	MRSN23390	VHGI00000000	IV line	ST15	GC4
2	AFGANISTAN	MRSN7735	VHDV00000000	IV line	UNK	N/A
3	ARGENTINA	Ab825	NTFR00000000	Wound	ST15	GC4
4	AUSTRALIA	RBH3	FBXD00000000	ETT	ST1	GC 1
5	AUSTRALIA	A85	JACSSO000000000	Sputum	ST1	GC 1
6	AUSTRALIA	D1279779	AERZ00000000	Blood	ST267	N/A
7	BOLIVIA	MC1	QXPV00000000	Catheter	ST991	GC7
8	BOLIVIA	MC14	QXPO00000000	Blood	ST25	GC7
9	BOLIVIA	MC27	QXPI00000000	Pressure ulcer	ST25	GC7
10	BOLIVIA	MC31	QXPH00000000	Catheter	ST25	GC7
11	BRAZIL	AB4332	RJLV00000000	Respiratory tract	ST78	GC6
12	BRAZIL	AB5375	RJLW00000000	Respiratory tract	ST78	GC6
13	CANADA	Ab30	VALT00000000	Unknown	ST79	GC5
14	CANADA	Canada BC-5	AFDN00000000	Clinical isolates	ST1	GC1
15	CHILE	Ab3_Ch	QFLH00000000	Urine	ST15	GC4
16	CHINA	MDR-ZJ06	CP001937	Blood	ST2	GC2
17	CHINA	MDR-TJ	AEOE01000000	Uknown	ST2	GC2
18	CHINA	BJAB0715	CP003847	CSF	ST23	N/A
19	CHINA	BJAB07104	CP003846	Blood	ST2	GC2
20	CHINA	BJAB0868	CP003849	Ascites	ST2	GC2
21	CHINA	ZW85-1	CP006768	Faeces	ST639	N/A
22	EGYPT	R2090	LN868200	Rectal swab	ST267	N/A
23	EGYPT	R2091	LN997846	Unknown	ST126	N/A
24	FRANCE	AYE	CU459141	Unknown	ST1	GC1
25	GERMANY	OIFC098	AMDF00000000	Clinical isolate	ST10	GC8
26	GREECE	A388	CP024418	Unknown	ST1	GC1
27	HONDURAS	MCR6056	NQXL00000000	Blood	ST156	N/A
28	IRAQ	IS-123	ALII00000000	Wound	ST3	GC3
29	KUWAIT	K50	OHJL01000000	Urine	ST158	N/A
30	MALAYSIA (HSNZ, TERENGGANU)	AC12	ALAM01000000	Blood	ST2	GC2
31	MALAYSIA (HSNZ, TERENGGANU)	AC29	CP007535	Blood	ST2	GC2
32	MALAYSIA (HSNZ, TERENGGANU)	AC30	ALXD01000000	Blood	ST2	GC2
33	MALAYSIA (KELANTAN)	CRE1071	SWLT00000000	Pus	ST2	GC2
34	MALAYSIA (KUALA LUMPUR)	CRE245	SWLP00000000	Rectal swab	ST2	GC2
35	MALAYSIA (KUALA LUMPUR)	CRE341	SWLO00000000	Urine	ST25	GC7
36	MALAYSIA (KUALA LUMPUR)	CRE596	SWLL00000000	ETT	ST2	GC2
37	MALAYSIA (KUALA LUMPUR)	CRE648	SWLJ00000000	ETT	ST2	GC2
38	MALAYSIA (PAHANG)	CRE85	SWLI00000000	Urine	ST164	N/A
39	MALAYSIA (PERAK)	CRE157	SWLR00000000	Urine	ST2	GC2
40	MALAYSIA (PERAK)	CRE158	SWLQ00000000	ETT	ST2	GC2
41	MALAYSIA (PERAK)	CRE400	SWLN00000000	ETT	ST2	GC2
42	MALAYSIA (PAHANG)	CRE449	SWLM00000000	ETT	ST2	GC2
43	MALAYSIA (PERAK)	CRE645	SWLK00000000	Rectal swab	ST2	GC2
44	MALAYSIA (SARAWAK)	CRE98	SWLH00000000	ETT	ST2	GC2
45	MALAYSIA (SEGAMAT, JOHOR)	Cab65	CP060994	Unknown	ST142	N/A
46	MALAYSIA (SEGAMAT, JOHOR)	C-15	JAPCWU000000000	Community	ST216	N/A
47	MALAYSIA (SEGAMAT, JOHOR)	C-28	JANEYD000000000	Community	ST284	N/A
48	MALAYSIA (SEGAMAT, JOHOR)	C-39	JANEYC000000000	Community	ST338	N/A
49	MALAYSIA (SEGAMAT, JOHOR)	C-55	JAPCWT000000000	Community	ST336	N/A
50	MALAYSIA (SEGAMAT, JOHOR)	C-59	JAPCWS000000000	Community	UNK	N/A
51	MALAYSIA (SEGAMAT, JOHOR)	C-61	JANEYB000000000	Community	ST1411	N/A
52	MALAYSIA (SEGAMAT, JOHOR)	C-64	JAPCWR000000000	Community	ST331	N/A
53	MALAYSIA (SEGAMAT, JOHOR)	C-72	JAPCWQ000000000	Community	ST49	N/A
54	MALAYSIA (SEGAMAT, JOHOR)	C-95	JAPCWP000000000	Community	UNK	N/A
55	MALAYSIA (SEGAMAT, JOHOR)	C-98	JANEYA000000000	Community	ST1	GC1
56	MALAYSIA (SEGAMAT, JOHOR)	C-102	JANEXZ000000000	Community	ST2108	N/A
57	MALAYSIA (SEGAMAT, JOHOR)	H-6657	JAPCWO000000000	Unknown	ST2	GC2
58	MALAYSIA (SEGAMAT, JOHOR)	H-6668	JANEXY000000000	Blood	ST459	N/A
59	MALAYSIA (SEGAMAT, JOHOR)	H-7940	JAPCWN000000000	Blood	ST2	GC2
60	MALAYSIA (SEGAMAT, JOHOR)	H-10112	JANEXX000000000	Tracheal aspirate	ST2	GC2
61	MALAYSIA (SEGAMAT, JOHOR)	H-10156	JAPCWM000000000	Sputum	ST2	GC2
62	MALAYSIA (SEGAMAT, JOHOR)	H-10299	JANEXW000000000	Tracheal aspirate	ST1566	N/A
63	MALAYSIA (SEGAMAT, JOHOR)	H-10858	JAPCWL000000000	Tracheal aspirate	ST2	GC2
64	MALAYSIA (SEGAMAT, JOHOR)	H-11553	JANEXV000000000	Tracheal aspirate	ST10	GC8
65	MALAYSIA (SEGAMAT, JOHOR)	H-11699	JANEXU000000000	Blood	ST2	GC2
66	MALAYSIA (SEGAMAT, JOHOR)	H-52446	JAPCWK000000000	Urine	ST2	GC2
67	MALAYSIA (SEGAMAT, JOHOR)	H-79532	JAPCWJ000000000	Tracheal aspirate	ST23	N/A
68	MALAYSIA (SEGAMAT, JOHOR)	H-80330	JAPCWI000000000	Tracheal aspirate	ST2	GC2
69	MALAYSIA (SEGAMAT, JOHOR)	H-80359	JANEXT000000000	Blood	ST2	GC2
70	MALAYSIA (SEGAMAT, JOHOR)	H-80361	JAPCWH000000000	Blood	ST2	GC2
71	MALAYSIA (SEGAMAT, JOHOR)	H-80400	JAPCWG000000000	Tracheal aspirate	ST2	GC2
72	MALAYSIA (SELANGOR)	CRE1159	SWLS00000000	Urine	ST2	GC2
73	MEXICO	10042	CP023026	Secretion	ST2	GC2
74	MEXICO	5845	CP023034	Wound	ST2	GC2
75	MEXICO	AF-401	CP018254	Colon	ST79	GC5
76	MEXICO	9102	CP023029	Bronchial fluid	ST1	GC1
77	MEXICO CITY	810CP	CP026338	Faeces	ST156	N/A
78	ROME	ACICU	CP031380	CSF	ST2	GC2
79	SOUTH KOREA	1656-2	CP001921	Sputum	ST2	GC2
80	TAIWAN	TCDC-AB0715	CP002522	Blood	ST2	GC2
81	TAIWAN	TYTH-1	CP003856	Blood	ST2	GC2
82	UKRINE	VNMU 136	WYAB00000000	Wound	ST78	GC6
83	USA	ATCC19606	CZWC00000000	Urine	ST52	N/A
84	USA	NIPH 1734	APOX00000000	Unknown	ST15	GC4
85	USA	OIFC137	AFDK00000000	Catheter tip	ST3	GC3
86	USA	Naval-81	AFDB00000000	Blood	ST3	GC3
87	USA	WC-A-694	AMTA00000000	Clinical isolates	ST3	GC3
88	USA	AB307-0294	CP001172	Blood	ST1	GC1
89	USA	AB0057	ABJM01000000	Blood	ST1	GC1
90	USA	PR371	NGCY00000000	Unknown	ST78	GC6
91	USA	TG29392	RFEB01000000	Blood	ST78	GC6
92	USA	TG31986	RFBD01000000	ETT	ST78	GC6
93	USA	LAC-4	JICJ00000000	Unknown	ST10	GC8
94	UNKNOWN	SDF	CU468230	Human body louse	ST17	N/A
95	UNKNOWN	CIP70.10	LN865143	Skin tissue	ST126	N/A
96	UNKNOWN	ATCC17978	CACVBA000000000	Blood	ST437	N/A
* The town or state in Malaysia where the isolates were obtained are indicated in parenthesis.
** UNK = Unknown
*** N/A = Not available

## Sheet: T6SS core locus and effectors
Sequences of the type VI secretion system (T6SS) and associated effectors
>TssA
MSIDISELLKPINDSLLCGEDYSFSNEFHEIKKARTQDDLLLDQGDWVAERKQADWDFVAKSVSTLLIEKTKDIRLLTWVIEAWTHLNGFEGMVKGITLTHTMLNQYWQDIHPIIEDDDLDQRIGLLQGLINQLPMLLKKVPLTNTAPYYNLLDYDNFLYHENIRRKQTEEYESQSGPSELEQFDQAIFNTSKTFQYSNYQEFNSVLTEWNVLKQTLDHLMGLDSPSFAAIDSAFETIHSTLRKIYKAEAFGTGLAPSQEQAAVITTPSMENQVPVQIVSDQPMFQPQAQTHLANREQAMKVLQEIADYFQANEPHSPVSYMLQKTIKWSQMPLHEWLAQVIKDEHPLQMVQEMLGVQPKNEYE
>TssB
MAKRESVQKKLQRIRPPRVQLTYDVEIGDAKEAKELPFVVGVMGDFSAASELERTKLKDKKFINVDLDNIDEVMESLSPRAAFQVDNTLTEEGGKMAVDLTFKSMEDFRPENVVQQVDPLKKLVEARERLTDLRNKISNSERLEDLLDEVLKNTDQIRKLSAEADHE
>TssC
MNNTQSAAMPLVENEEVNLLDSIVEQSRIARNEEEHSRAKSLIGELAKEVMAGTITVSENMTLSIDKRIAEIDALISKQLSQIMHNEQFQKIESTWRGLYYFCQETPSNPLIKIRMLNTTKKELVKDFQGATDFDQSTLFKKIYEEEYGSFGGAPYSALIGDFEFDRTPSDMYLLEQISHVAAAAHAPFISAASPSILGLESFTDIDRPRDVSKIFETAEYVQWRSFRDSEDSRYVALTLPHVLGRLPYHPKEGTATEGFNFIEDVSGENHNEYLWMNAAYAFGTRLTNAFDMHGWCAAIRGVEGGGLVEGLPVHTFKTQDGEVVFKCPTEIAITDRREKELSDLGFIPLVHCKNTDYAAFFGAQSTQKPKKYDNDTANANSALSSQIQYIMAVSRIAH…
>TssE
MNLDRLYPYGFRSTLFDRLIPESEDYAKGLSIQQLRESVAKDLEDLLNSRVAKLDHVIDDYPLVKKSILQFGIIDFVGLSTANPLDRDKICQSIEQSIAAHEPRLRQIRVEMLLDGHNMGALCLSIQAYLNIHPLYEPVVFDALLKPTTQQYVISART
>TssF
MIEELLPFYEKQLQEFGQQSREFAQKYPKIAQRLSLNQEQIDDPHIERLIQAFSLIAARIDKKLTDSYDVFTRSLFEVMFPQYLRHFPACSVVSFEDINKIKQLTEPHLVPHHTVLKSRSFKGVQCEFNTTQEVKLLPIHLSGLDFKTTPSAHMHLNQNATLSLKFEIFNNAHACLTDEKLPIYLDAISNFPLQVLDSIFKKGTSFAVKYGQTIVELSKNPFELIGFAEQESLLPLDQHTHHAYRLLMEYFCFPEKFSYLKLDLDFLRRLPQHVSEFELLIHFKLNLNDQAVVRNYSELNIANFKLFTTPVINLFEKYAEPQKIVHKQLEYPLVTDAHHPEFYQVYSILEMNMVREKTNQEESYVPVLPFFAMSHYHNDTARFFYSVNYQKLQSNFVEM…
>TssG
MQSERWWQDSSVTAELFQRPKSFEFIQATRLLRHMPANDAALSWSDHFKFETSFNLNFPATEIESLELVDERVHLTNLIVGLTGIQGALPYTYTNKIKQAPRQQRAETKEFLSLFNHKLTSQYVESSITYHLPVRYEIENKNDYLDILHALNGYVRSQHQQQDLDEYFAEFSGLMQGQNNTVHALKTMLSCIFKHEITIKEFVQESFKLAGDQLTTLGGSQPSLLGINTFCGETIQQIDGKIEIQIGPLKRQQYLKFLPHQELSLKLKKIVETWCSPTLSIDLRLILDETEIQPVRLTQGQESGLGQGAFLMSRKPNTHNDETCYSLIGEQI
>TssH/ClpV
MMSSLKILITKLSTAARTALEKSANACVLQQNYEIEIEHLFLELLNQPLENDLKILLKKYKISADALADDLKETISQLPKGNTRTPIFAKSIVRLFEQAWLLASAEQNPVIRSGHLLVALLTAPDLYQIATRASSLFDLFPIDSMKHKFLEICEKSVEQQEESKTSSQADELEQAVTPTAKTQKTPALDQYTINLTEKAKNGGIDPVIGREYEIRLMLDILMRRRQNNPILTGEPGVGKTAVVEGLALKIAQGLVPEALKNVHLHVLDMGLLQAGASVKGEFENRLKQVIQEVQSSAHPIILFIDEAHTLIGAGGQAGQNDAANLLKPALARGELRTIAATTWAEYKQYFEKDAALSRRFQVVKVEEPTEEVAVDMLRAMIPVMQKHFNLQIDDEAIVT…
>TssK
MFKAEKVLWGEGLFLRPQHFQIQDTYHEQRLNHTVRAVVPFSYGVQKLSFDEAQLSTHILALESVEMIWQDGEIYQAPAYDLLPEPILLDELNLRGEMVIYLALPLLQANKQNLIDQNQSQKGRYQSHLVETHDLFTNATEADISLLRRRAVFKLLDAHSNPDHNLDGFLYLPIGKIKRQSSGAFEIDRKFIPPILHVDASETLVSNLKRTLNVIKAKIKTIQTNNRENEQKLIEFRSGDIVSFWLVNALNTAHAGLSHFLQYPQIHPERLFFELLRLAGSLLTFSTAYEVDQLPAYKHHNLQESFTQLDTILRDLLDTIISSRYISIALKEIRPSYWVGSLETDKITRDTRLYIAVSSSVMQTHELIQIVPLRFKIGSTLDVEQRVVAALPAIPLHHL…
>TssL
MSQSTGAPSLFDDGQIGTGGNNNSQSQVKLQAINLIDLLHDGFYLIFLIRNQYVPADPQRFREKILDLLNRFEQQAKKLQFSADDIHDAKYAFCALIDETIVTQQDPSYFNLQNSWLISPLQLSLFGSQLAGYQFFEILEQLRSRGKDRLAALEVFHYCLLLGFQGKYRIESIESLNHLVARVGDEIDYLKGKKVAFSPFSAIPDQIRNIIHRELPFFWILIFLLIFALLTFAGLRFMLNNQNDKALSNYQNVISAPQEQAHITIYLP
>TssM
MHTILGYLWQYITNPKAIIALSLFVALMSSYTSIPRHIFWALASAYALGLIAYGIYWLIQRKKHAVQGEELAQAIEKDTQAEYGKNKDKEELQLISQQMKESIQLIRKSKLGDKKGNAALYELPWYMVIGNPAAGKSSAIYNSGLKFPFEETHQKMVSAGLSGTRNCDWFFSTEGILLDTAGRYSVYSEDHSEWLGFLNILKKNRSKAPVNGLILIVSIAELVSQSPEHSLKLAKNLRARIQDLTERLEVVVPVYLVFSKMDLIAGFTEFFEFYEAQEYNQAWGATLPYEQNSSHNAVDLFEKHYNILYDGLKGVSSTHLSRRHSQNISPSVMTFPLEFKTLKPALKSFIATLFEDNPYQFQPVFRGFYFTSALQEGVIESPMTEQIAQEFQLSQIAQS…
>TagX
MMIFLIFFCFACLAIGLAFLMSYELRNKGRTFVLSLLPQGRRQLNQVRQFAQTMNQAAAPEKLQSHWHLQQWWIVIAGFFLFASILIFAFTRPISSTRIEAEYLKKTDPQIYALLNGEILSPPPEVDESLIEAAIVEATQLEQQYASQESGVINSSPIDNTSFDGRAILDTSLVNRKWDKMNPRYKQRLLMVFKIMKEQYGYELVLLEGYRSPARQNMLAGNPNTTRAKGYQSYHQFGLAADVAFKRNGKVVISERDPWAMQGYRLYGQVAESVGLTWGGRWKSIQDYGHTEYRMPGLKKTQEMAEKLIAESLNDIS
>Hcp
MKDIYVEFRGKYKVDGESRDSEHKGWLEVNSWSHNIRQPKSATSSSVGGHTAERVEHSDMVFVKDLDATSPKLWEACSAGYTFDEVQIDFYRANGDKRIKYLQIKLKHVLVSSVTPTVNEEGVPTEAFGLKYAAVEWTYNQQDINGTAKGAVTKKWSLSNNTASYAA
>VgrG.1
MLFNIFSVLEKIGLNAQKRAIHVQFSNELLNHQVFLQRIEGQHQLNGGLMAELICLSTNAQIALKQFIGVQVAVDQVTDSGQLFRTTGIVTEASYGQSDGALTLYKLTIEDATNLWHKRRNSRVFMNKSIVEITEVLFKEWQEKSPLFAASLSLDLGGLSQNYDIRPFTMQHNEADYDFLTRLWRSEGVSWLIDESELFVPHFTAPIQAQKLRLIDDNNQYQALARRSIRYHRSSATEYQDSITGFVAVRSLQPTAVHVQRWQPDALAQEEGNGSVVTTHTHSDNFDSATLSLEQAWHVSPAWMQDLKGEDQATASSSSQLEKLNQHFTDMHASRAKYFKAYSSVRDTQVGYWFNLREHPEIDQHEGADQEFLIIAKNFYNQNNLPKDLQQQVSQLLTQ…
>VgrG.2
MLNSIHQVLDSLGISPQKRAIHVQFTSPILNDQVFLQRIDGVHALNDGLKAELLCLSTNATIQLKSFIGVQAAVDIVTERGELTRVTGIITHAQQGQSDGSLTLYKLTLEDPTALWKYRRNSRVFMNKSVVEIWEILFKEWQTKNPLFAASLSLDLSGLTQTYDVRPFVMQHNESDWNFLTRLLRSENISWLIDEAQHIVPSTDTSIQAQKLRLIDANSQYQPLDRKTIRYHRSSAVEQYDSMTRLTAERSLQPNVMHIQRWQAEILDQEEGIGSVQSKHQHSEHYDNATLGLEQAWNYSPAWIGDLKGEDGVTKSGNQQVERLNQNLHNYYEAQAKRFIAQTTVRDAYVGYYFELNEHPEIDQHESSDKSFLIVSKNFFNQNNLPKDLNDQINGLLAQ…
>VgrG.3
MFNNIFQILESFGFLSQHRSVYLQFSDASLNSQVFLQRIDGQHYLNQGMTAELICLSTNAHIPLKTFIGVQVAVDQVTDRGSFFRTTGIITGASQGQSDGALTLYKLAISDPTYLWHKRRNSRVFMNKSVKEISEILFQEWQGKSPLFASSLTLDLSGLKQTYDVRPFVMQLNESDYDFLTRLWRSEGISWLIDEAELTVASNMDNIQPQKLRLIDDNNQYQALTRRAIRYHRSSATEQFDSMTSLMADRSLQPTSIFVQRWQPDVLQQTDGAGSVQSKHQHSTNYDNQSLSLEEAWHFSPAWMQDLNGEDGATSASNQQLEKFNQNLSAYYDAQSKQFIAKTTVRDTQVGYWFELNEHPEIDQHESTDKEFLIIGKNYYNQNNLPKDLNQQIQTLVQQ…
>VgrG.4
MQMSVSSILERLGLVSQNRAVHIQFSNQSLNQQVFLQRIEGEHTLNQGSVAELLCLSTNAHIALKQFIGCQVAVDQVTDTGQFFRTTGIITEASQGQSDGSLTIYNLTLKDPTALWHKRRNSRVFMNKSVRDISEILFKEWQGKSPLFASSITLDTSGLTKDYDVRPFVMQSNESDYDFLTRLWRSEGINWLVDESQLFVADPNASIQPQVLRLIDDNQNYQALERRSIRYQRSSATEQFDTITQVKAERRLQPTSVHVQRWQADALQQEEGSGSVQGTQKHSEHYDNASLNLEDAWHVSPAWMQDLNGEDQATASGNSQIEQLNQHINAYHHLSSKQFTVAGNVRDAQVGYWFELNDHPELDQHDSADKEFLILSKHYYNQNNLPKELQQQLERLLPQ…
>PAAR
MASPYITIGCPTTGGGQVISGNSAFLIDGIAIACVGDKATCPAHKTVSTIVSGDPNMQVMGKAAARVNDSLSCGCKLLPKQSLVNQG
>Tse1
MDNVIDANKDIKKQATELLKKAHGKVSNVPPVIPVKLTTYTHSLTIFIGGAADKYVFTPGDVPVGWGDFRPIGPTYFVGNYVNNYFATIKGGSKNAFVKYYGYEEAYVSDTRELTVNTNKDKKLNAFNDVKNFLKTYPQTQVNIVGHSLGGWNAAGLAEILHKNNICKVNVLITIDPVGEILSKIGLGSRTSIYYSRPKPVFNLWISISCDPKSYEWNNDLIADLGGQWSSYPSSNSSYYYVTRYSHADFRLMMQEKIVNNLSVQDILSKELSRIK
>Tse2
MPDPQNQQFWSKIAERPTEIQQQFWYGAEKLAKYLNDNPAMYKGYMTYDTSKPDPNLSWWEKILFYSGQAHYNEAVTHYNTSKVIADQGSWLWGMLKGDFNKDPSMSQIIVGGLISLIPVADQVCDIRDLIANFITLSDEKARTKDNYMALALTSVGIIPEVGSAIKTIVKSSRAKDVSKVKLFKFMEYFEEALTKLKIKCPWGKAPEAWLRSRPWKGIATQAFNTLKNNIDRILSVINKCLIRFNGALKVALAKFQATLNHVLNTIKKYIDQLCDEVDKAIGRLLPQQPLAMAHAGGGGKNAPTGRYEANVSSGKKTEASHRQKKETPPPPRKMKPKHVVEPCLEPKKGLRNSWGKKTGKSQAELDAEFDRQLKRQEEGLNRLTVEEYQQNRQLYEKY…
>Tse3
MNPYTIFEYTIVFYNQRNKELPNVKYSIIFFCEDGTKKTYEGATNPKGQTKPIPLNQNGKLHIFVEGHETIFSPKKTIKPILAEGSNIVEVNDIRLKSNTSFLTKAQYELMQKKTSKDLEELRKNAKAVKQKNFFNLSKIRPTFPLDLAEELNERINMSYEEYRKKNTHIVKKTKYLKFKNYALYRFVDSAGNGIPIVDYQIFAQGQSRPLINARPGPPDKKGYTQLVYTHLKSRVTYTLGSARKNSEWYEPITCVDKQTIYQIIFPTSIAVTQPDINHKENMEARQKPPIVINPTTNEVLILPSAVYAEFDKKTKILSDAVREVHKSNANLIKAIQSRDLDEIKELEKR
LNINQEKAIEKINGEFKQTADLREVWVVETTGKTNEKISKYNLKRRYLKVTEYEELKAKRRNPQTEVDVTANQYTVQQPAQIRSSFEKLSQQLLTVKGNAGSDEKAVYNLIGGLGGEIAEEYKNSRDVTVTQEAQWMRMVAGASGEGSISAAPKGVSIKTSGDMSAKWTLFEGVKEWRKFYPCETGWKLEYDNYDLGTIRFLIGAEISGFSGANLGIAGNLSVDISHQGAAQVIKAVVRPPERSMSQMVDRNKKPMFQPAQGSLKIIGNNNQENAQNQGNISINAFAGVQIQGLLKGAVEWFKPKGDGSGEGEFVAIASAAAGGGVSAGVGAQGQFQIGYDQTSGNFKIL
VAAHLCWGMGAKGVASFVVGTEHLLSYLGFIKSQVAHAGFKTLLYINEAAFLLAAQVLAYCIGENHPVISDINRIAASYGDWIRRLDIDQGRYKTAQNINSSSGKKELLYATPETKGILLYAVTHWTDRTAPIFDMNVKFSDMKIEFFPTRKTAVINIFKTCISTEEWENTIQHIHPRGNKLTQTQLGKVEGDIIRFLNYGNDEKYAEDIIRCLNSGIEYKGTQINAWLQDYLKYRKGAKKIAGSLNYMLVKNQDDNRFKQLEIQQGVWGDSEEITLIASNLNVLSPFDQDDTDKYETYNV
>Tse4
MSNIHIVKKGDTLWGISNKYHIKLNELIEINGLYGRKKNLLKIGQQIYLKKDNVKKYDTTLVIKIYDLKWEPITHGKLLLEYDDKCHLATSNDKGVIEDIQIEDALKGIKISFYTLKNKFELIAHHKTLPLGKKILKLSSRAMMIKGNTYKVEGIPRTNTKTIEKELKVNSKKVQHSSGASGASGASGASGASGASGASGASGASGASGASGASGASETRIEGGLPAVTVAPVYSEENLYLHPDNEKYRKIIIDAAKKYNLAPQALAAKINAEAGTKKGSQEWNPQAQASTSSAVGLTQFLSGTWYEICTVSTYKDTLLQQYVIKKKLISNFKENMALKLISNTDKAKLKALGTDPTFSVDSAAAYARANINIVKKIYSKIDSLEPGDLAKVGYVAHHD…
